# Supplementary material for: N-[(E)-4-Chloro­benzyl­idene]-2,3-dimethyl­aniline
Source: Acta Crystallogr Sect E Struct Rep Online. 2010 Jun 5;66(Pt 7):o1562. doi: 10.1107/S1600536810020933 (PMC3007017; doi:10.1107/S1600536810020933)
Supplement: Supplementary file 1 [file e-66-o1562-sup1.cif]

##############################################################################
###                                                                        ###
###        Electronic paper (Acta Crystallographica Section E)             ###
###                                                                        ###
##############################################################################
#                                                                            #
# This CIF contains the data in a paper accepted for publication in Acta     #
# Crystallographica Section E. It conforms to the requirements of Notes      #
# for Authors for Section E, and has been peer reviewed under the auspices   #
# of the IUCr Commission on Journals.                                        #
#                                                                            #
# Full details of the Crystallographic Information File format               #
# are given in the paper "The Crystallographic Information File (CIF):       #
# a New Standard Archive File for Crystallography" by S. R. Hall, F. H.      #
# Allen and I. D. Brown [Acta Cryst. (1991), A47, 655-685].                  #
#                                                                            #
# The current version of the core CIF dictionary is obtainable from          #
# ftp://ftp.iucr.org/pub/cif_core.dic. The current version number is 2.4.    #
#                                                                            #
# Software is freely available for graphical display of the structure(s) in  #
# this CIF.  For information consult the CIF home page http://www.iucr.org/  #
# cif/home.html                                                              #
#                                                                            #
# This file may be used for bona fide research purposes within the           #
# scientific community so long as proper attribution is given to the journal # 
# article from which it was obtained.                                        #
#                                                                            #
##############################################################################
                                             
data_global
_audit_creation_method     ?
_journal_date_recd_electronic     2010-06-01
_journal_date_accepted     2010-06-01
_journal_name_full     'Acta Crystallographica, Section E'
_journal_year     2010
_journal_volume     66
_journal_issue      7
_journal_page_first     o1562
_journal_page_last     o1562
_journal_paper_category     QO
_journal_coeditor_code     HB5479
_publ_contact_author
;
Muhammad Nawaz Tahir
University of Sargodha
Department of Physics
Sargodha
Pakistan
;
_publ_contact_author_email     'dmntahir_uos@yahoo.com'
_publ_contact_author_fax     '0092 48 32 22 121'
_publ_contact_author_phone     '0092 48 92 30 914'
_publ_section_title
;
<i>N</i>-[(<i>E</i>)-4-Chlorobenzylidene]-2,3-dimethylaniline
;
loop_
    _publ_author_name
    _publ_author_address
    'Tahir, M. Nawaz'
;
Unive
Department of Physicsrsity of Sargodha
Sargodha
Pakistan
;
    'Muhammad Ilyas Tariq'
;
Department of Chemistry
University of Sargodha
Sargodha
Pakistan
;
    'Shahbaz Ahmad'
;
Department of Chemistry
University of Sargodha
Sargodha
Pakistan
;
    'Muhammad Sarfraz'
;
Department of Chemistry
University of Sargodha
Sargodha
Pakistan
;
    'Ather, Abdul Qayyum'
;
Applied Chemistry Research Center
PCSIR Laboratories complex
Lahore 54600
Pakistan
;
data_I
_audit_creation_method     SHELXL-97
_chemical_name_systematic
;
<i>N</i>-[(<i>E</i>)-4-Chlorobenzylidene]-2,3-dimethylaniline
;
_chemical_name_common     ?
_chemical_formula_moiety     'C15 H14 Cl N'
_chemical_formula_sum     'C15 H14 Cl N'
_chemical_formula_iupac     'C15 H14 Cl N'
_chemical_formula_weight     243.72
_symmetry_cell_setting     monoclinic
_symmetry_space_group_name_H-M     'P 21/c'
_symmetry_space_group_name_Hall     '-P 2ybc'
loop_
    _symmetry_equiv_pos_site_id
    _symmetry_equiv_pos_as_xyz
    1 x,y,z
    2 -x,1/2+y,1/2-z
    3 -x,-y,-z
    4 x,1/2-y,1/2+z
_cell_length_a     12.8981(4)
_cell_length_b     7.7999(2)
_cell_length_c     15.0449(5)
_cell_angle_alpha     90
_cell_angle_beta     119.315(2)
_cell_angle_gamma     90
_cell_volume     1319.75(7)
_cell_formula_units_Z     4
_cell_measurement_reflns_used     1467
_cell_measurement_theta_min     2.32
_cell_measurement_theta_max     25.25
_cell_measurement_temperature     296(2)
_exptl_crystal_description     prism
_exptl_crystal_colour     colourless
_exptl_crystal_size_max     0.30
_exptl_crystal_size_mid     0.20
_exptl_crystal_size_min     0.20
_exptl_crystal_density_diffrn     1.227
_exptl_crystal_density_meas     ?
_exptl_crystal_density_method     'not measured'
_exptl_crystal_F_000     512
_exptl_absorpt_coefficient_mu     0.266
_exptl_absorpt_correction_type     multi-scan
_exptl_absorpt_process_details     '(SADABS; Bruker, 2005)'
_exptl_absorpt_correction_T_min     0.939
_exptl_absorpt_correction_T_max     0.950
_exptl_special_details
;
;
_diffrn_ambient_temperature     296(2)
_diffrn_radiation_type     MoK\a
_diffrn_radiation_wavelength     0.71073
_diffrn_radiation_source     'fine-focus sealed tube'
_diffrn_radiation_monochromator     graphite
_diffrn_measurement_device_type     'Bruker Kappa APEXII CCD'
_diffrn_measurement_method     \w
_diffrn_detector_area_resol_mean     8.10
_diffrn_reflns_number     10119
_diffrn_reflns_av_R_equivalents     0.0256
_diffrn_reflns_av_sigmaI/netI     0.0231
_diffrn_reflns_theta_min     2.72
_diffrn_reflns_theta_max     25.25
_diffrn_reflns_theta_full     25.25
_diffrn_measured_fraction_theta_max     0.995
_diffrn_measured_fraction_theta_full     0.995
_diffrn_reflns_limit_h_min     -15
_diffrn_reflns_limit_h_max     15
_diffrn_reflns_limit_k_min     -8
_diffrn_reflns_limit_k_max     9
_diffrn_reflns_limit_l_min     -18
_diffrn_reflns_limit_l_max     18
_diffrn_standards_number     0
_diffrn_standards_interval_count     ?
_diffrn_standards_interval_time     ?
_diffrn_standards_decay_%     ?
_refine_special_details
;
Refinement of <i>F</i>^2^ against ALL reflections. The weighted <i>R</i>-factor
<i>wR</i> and goodness of fit <i>S</i> are based on <i>F</i>^2^, conventional
<i>R</i>-factors <i>R</i> are based on <i>F</i>, with <i>F</i> set to zero for
negative <i>F</i>^2^. The threshold expression of <i>F</i>^2^ >
\s(<i>F</i>^2^) is used only for calculating <i>R</i>-factors(gt) <i>etc</i>.
and is not relevant to the choice of reflections for refinement.
<i>R</i>-factors based on <i>F</i>^2^ are statistically about twice as large
as those based on <i>F</i>, and <i>R</i>- factors based on ALL data will be
even larger.
;
_reflns_number_total     2378
_reflns_number_gt     1722
_reflns_threshold_expression     I>2\s(I)
_refine_ls_structure_factor_coef     Fsqd
_refine_ls_matrix_type     full
_refine_ls_R_factor_all     0.0622
_refine_ls_R_factor_gt     0.0411
_refine_ls_wR_factor_gt     0.1020
_refine_ls_wR_factor_ref     0.1158
_refine_ls_goodness_of_fit_ref     1.047
_refine_ls_restrained_S_all     1.047
_refine_ls_number_reflns     2378
_refine_ls_number_parameters     157
_refine_ls_number_restraints     0
_refine_ls_hydrogen_treatment     constr
_refine_ls_weighting_scheme     calc
_refine_ls_weighting_details
         'calc w=1/[\s^2^(Fo^2^)+(0.0502P)^2^+0.2848P] where P=(Fo^2^+2Fc^2^)/3'
_atom_sites_solution_hydrogens     geom
_atom_sites_solution_primary     direct
_atom_sites_solution_secondary     difmap
_refine_ls_shift/su_max     0.000
_refine_ls_shift/su_mean     0.000
_refine_diff_density_max     0.150
_refine_diff_density_min     -0.191
loop_
    _atom_type_symbol
    _atom_type_description
    _atom_type_scat_dispersion_real
    _atom_type_scat_dispersion_imag
    _atom_type_scat_source
    'C' 'C' 0.0033 0.0016
                         'International Tables Vol C Tables 4.2.6.8 and 6.1.1.4'
    'H' 'H' 0.0000 0.0000
                         'International Tables Vol C Tables 4.2.6.8 and 6.1.1.4'
    'N' 'N' 0.0061 0.0033
                         'International Tables Vol C Tables 4.2.6.8 and 6.1.1.4'
    'Cl' 'Cl' 0.1484 0.1585
                         'International Tables Vol C Tables 4.2.6.8 and 6.1.1.4'
_computing_data_collection     'APEX2 (Bruker, 2007)'
_computing_cell_refinement     'SAINT (Bruker, 2007)'
_computing_data_reduction     'SAINT (Bruker, 2007)'
_computing_structure_solution     'SHELXS97 (Sheldrick, 2008)'
_computing_structure_refinement     'SHELXL97 (Sheldrick, 2008)'
_computing_molecular_graphics
                              'ORTEP-3 (Farrugia, 1997) and PLATON (Spek, 2009)'
_computing_publication_material
;
WinGX (Farrugia, 1999) and PLATON (Spek, 2009)
;
loop_
    _atom_site_type_symbol
    _atom_site_label
    _atom_site_fract_x
    _atom_site_fract_y
    _atom_site_fract_z
    _atom_site_U_iso_or_equiv
    _atom_site_thermal_displace_type
    _atom_site_calc_flag
    _atom_site_refinement_flags
    _atom_site_occupancy
    Cl Cl1 0.03504(6) 0.38426(9) -0.38533(4) 0.1078(3) Uani . . 1.000
    N N1 0.47950(12) 0.29383(18) 0.09822(10) 0.0549(5) Uani . . 1.000
    C C1 0.55065(14) 0.2685(2) 0.20499(12) 0.0492(5) Uani . . 1.000
    C C2 0.66149(14) 0.1905(2) 0.24128(12) 0.0502(5) Uani . . 1.000
    C C3 0.73394(15) 0.1691(2) 0.34649(13) 0.0550(6) Uani . . 1.000
    C C4 0.69544(17) 0.2286(3) 0.41183(14) 0.0673(7) Uani . . 1.000
    C C5 0.58704(18) 0.3083(3) 0.37546(14) 0.0762(8) Uani . . 1.000
    C C6 0.51425(17) 0.3277(3) 0.27191(14) 0.0654(6) Uani . . 1.000
    C C7 0.70003(18) 0.1280(3) 0.16739(15) 0.0750(8) Uani . . 1.000
    C C8 0.85264(17) 0.0805(3) 0.39021(15) 0.0821(8) Uani . . 1.000
    C C9 0.36888(15) 0.2672(2) 0.05682(13) 0.0568(6) Uani . . 1.000
    C C10 0.28740(15) 0.2988(2) -0.05166(13) 0.0555(6) Uani . . 1.000
    C C11 0.32577(17) 0.3762(2) -0.11338(14) 0.0642(7) Uani . . 1.000
    C C12 0.24792(19) 0.4016(3) -0.21581(15) 0.0729(7) Uani . . 1.000
    C C13 0.13238(18) 0.3509(3) -0.25623(14) 0.0691(7) Uani . . 1.000
    C C14 0.09207(17) 0.2742(3) -0.19726(16) 0.0848(9) Uani . . 1.000
    C C15 0.16989(16) 0.2490(3) -0.09440(15) 0.0753(8) Uani . . 1.000
    H H4 0.74368 0.21437 0.48175 0.0807 Uiso . . 1.000
    H H5 0.56297 0.34907 0.42059 0.0914 Uiso . . 1.000
    H H6 0.44060 0.38061 0.24705 0.0784 Uiso . . 1.000
    H H7A 0.68581 0.00694 0.15699 0.1125 Uiso . . 0.60(3)
    H H7B 0.78330 0.15045 0.19446 0.1125 Uiso . . 0.60(3)
    H H7C 0.65559 0.18672 0.10356 0.1125 Uiso . . 0.60(3)
    H H8A 0.88586 0.06855 0.46260 0.1231 Uiso . . 1.000
    H H8B 0.90540 0.14723 0.37604 0.1231 Uiso . . 1.000
    H H8C 0.84233 -0.03092 0.35984 0.1231 Uiso . . 1.000
    H H9 0.33782 0.22566 0.09688 0.0681 Uiso . . 1.000
    H H11 0.40448 0.41135 -0.08561 0.0771 Uiso . . 1.000
    H H12 0.27416 0.45295 -0.25702 0.0875 Uiso . . 1.000
    H H14 0.01323 0.23925 -0.22586 0.1018 Uiso . . 1.000
    H H15 0.14274 0.19794 -0.05375 0.0904 Uiso . . 1.000
    H H7D 0.63260 0.08266 0.10781 0.1125 Uiso . . 0.40(3)
    H H7E 0.75885 0.03979 0.19898 0.1125 Uiso . . 0.40(3)
    H H7F 0.73326 0.22166 0.14822 0.1125 Uiso . . 0.40(3)
loop_
    _atom_site_aniso_label
    _atom_site_aniso_U_11
    _atom_site_aniso_U_22
    _atom_site_aniso_U_33
    _atom_site_aniso_U_12
    _atom_site_aniso_U_13
    _atom_site_aniso_U_23
    Cl1 0.1029(5) 0.1121(5) 0.0596(4) 0.0316(4) 0.0019(3) -0.0013(3)
    N1 0.0515(8) 0.0532(9) 0.0526(8) 0.0013(7) 0.0197(7) 0.0026(7)
    C1 0.0506(9) 0.0446(9) 0.0496(9) -0.0022(7) 0.0223(8) -0.0008(7)
    C2 0.0496(9) 0.0472(9) 0.0521(9) -0.0034(7) 0.0237(8) -0.0011(8)
    C3 0.0507(10) 0.0530(10) 0.0547(10) -0.0025(8) 0.0208(8) 0.0002(8)
    C4 0.0662(12) 0.0780(14) 0.0478(10) -0.0004(10) 0.0203(9) -0.0031(10)
    C5 0.0761(14) 0.0942(16) 0.0587(12) 0.0091(12) 0.0333(10) -0.0150(11)
    C6 0.0565(10) 0.0693(12) 0.0634(11) 0.0110(9) 0.0240(9) -0.0071(10)
    C7 0.0641(12) 0.1002(16) 0.0640(12) 0.0125(11) 0.0339(10) -0.0014(11)
    C8 0.0608(12) 0.0989(17) 0.0680(12) 0.0163(11) 0.0172(10) 0.0052(12)
    C9 0.0553(11) 0.0592(11) 0.0562(10) -0.0001(8) 0.0276(9) 0.0001(9)
    C10 0.0517(10) 0.0541(10) 0.0549(10) 0.0030(8) 0.0215(8) -0.0039(8)
    C11 0.0590(11) 0.0613(12) 0.0598(11) -0.0094(9) 0.0193(9) 0.0031(9)
    C12 0.0848(14) 0.0598(12) 0.0607(11) -0.0062(10) 0.0253(11) 0.0057(9)
    C13 0.0657(12) 0.0668(13) 0.0553(11) 0.0151(10) 0.0145(10) -0.0052(10)
    C14 0.0459(10) 0.122(2) 0.0722(14) 0.0036(12) 0.0178(10) -0.0179(14)
    C15 0.0529(11) 0.1084(18) 0.0644(12) -0.0042(11) 0.0285(10) -0.0059(12)
_geom_special_details
;
Bond distances, angles <i>etc</i>. have been calculated using the rounded
fractional coordinates. All su's are estimated from the variances of the
(full) variance-covariance matrix. The cell e.s.d.'s are taken into account in
the estimation of distances, angles and torsion angles
;
loop_
    _geom_bond_atom_site_label_1
    _geom_bond_atom_site_label_2
    _geom_bond_site_symmetry_1
    _geom_bond_site_symmetry_2
    _geom_bond_distance
    _geom_bond_publ_flag
    Cl1 C13 . . 1.740(2) no
    N1 C1 . . 1.421(2) no
    N1 C9 . . 1.264(3) no
    C1 C2 . . 1.396(3) no
    C1 C6 . . 1.382(3) no
    C2 C3 . . 1.399(2) no
    C2 C7 . . 1.504(3) no
    C3 C4 . . 1.381(3) no
    C3 C8 . . 1.506(3) no
    C4 C5 . . 1.375(3) no
    C5 C6 . . 1.378(3) no
    C9 C10 . . 1.466(2) no
    C10 C11 . . 1.386(3) no
    C10 C15 . . 1.381(3) no
    C11 C12 . . 1.381(3) no
    C12 C13 . . 1.364(4) no
    C13 C14 . . 1.366(3) no
    C14 C15 . . 1.386(3) no
    C4 H4 . . 0.9300 no
    C5 H5 . . 0.9300 no
    C6 H6 . . 0.9300 no
    C7 H7A . . 0.9600 no
    C7 H7B . . 0.9600 no
    C7 H7C . . 0.9600 no
    C7 H7D . . 0.9600 no
    C7 H7E . . 0.9600 no
    C7 H7F . . 0.9600 no
    C8 H8A . . 0.9600 no
    C8 H8B . . 0.9600 no
    C8 H8C . . 0.9600 no
    C9 H9 . . 0.9300 no
    C11 H11 . . 0.9300 no
    C12 H12 . . 0.9300 no
    C14 H14 . . 0.9300 no
    C15 H15 . . 0.9300 no
loop_
    _geom_angle_atom_site_label_1
    _geom_angle_atom_site_label_2
    _geom_angle_atom_site_label_3
    _geom_angle_site_symmetry_1
    _geom_angle_site_symmetry_2
    _geom_angle_site_symmetry_3
    _geom_angle
    _geom_angle_publ_flag
    C1 N1 C9 . . . 118.88(16) no
    N1 C1 C2 . . . 118.29(16) no
    N1 C1 C6 . . . 121.03(17) no
    C2 C1 C6 . . . 120.59(16) no
    C1 C2 C3 . . . 118.90(17) no
    C1 C2 C7 . . . 119.88(15) no
    C3 C2 C7 . . . 121.21(18) no
    C2 C3 C4 . . . 119.44(18) no
    C2 C3 C8 . . . 121.46(17) no
    C4 C3 C8 . . . 119.10(16) no
    C3 C4 C5 . . . 121.24(17) no
    C4 C5 C6 . . . 119.8(2) no
    C1 C6 C5 . . . 120.0(2) no
    N1 C9 C10 . . . 122.83(18) no
    C9 C10 C11 . . . 121.50(19) no
    C9 C10 C15 . . . 119.75(18) no
    C11 C10 C15 . . . 118.75(17) no
    C10 C11 C12 . . . 120.5(2) no
    C11 C12 C13 . . . 119.7(2) no
    Cl1 C13 C12 . . . 119.21(17) no
    Cl1 C13 C14 . . . 119.62(18) no
    C12 C13 C14 . . . 121.17(19) no
    C13 C14 C15 . . . 119.3(2) no
    C10 C15 C14 . . . 120.7(2) no
    C3 C4 H4 . . . 119.00 no
    C5 C4 H4 . . . 119.00 no
    C4 C5 H5 . . . 120.00 no
    C6 C5 H5 . . . 120.00 no
    C1 C6 H6 . . . 120.00 no
    C5 C6 H6 . . . 120.00 no
    C2 C7 H7A . . . 109.00 no
    C2 C7 H7B . . . 109.00 no
    C2 C7 H7C . . . 109.00 no
    C2 C7 H7D . . . 109.00 no
    C2 C7 H7E . . . 109.00 no
    C2 C7 H7F . . . 109.00 no
    H7A C7 H7B . . . 109.00 no
    H7A C7 H7C . . . 109.00 no
    H7B C7 H7C . . . 109.00 no
    H7D C7 H7E . . . 109.00 no
    H7D C7 H7F . . . 109.00 no
    H7E C7 H7F . . . 109.00 no
    C3 C8 H8A . . . 109.00 no
    C3 C8 H8B . . . 109.00 no
    C3 C8 H8C . . . 109.00 no
    H8A C8 H8B . . . 109.00 no
    H8A C8 H8C . . . 109.00 no
    H8B C8 H8C . . . 109.00 no
    N1 C9 H9 . . . 119.00 no
    C10 C9 H9 . . . 119.00 no
    C10 C11 H11 . . . 120.00 no
    C12 C11 H11 . . . 120.00 no
    C11 C12 H12 . . . 120.00 no
    C13 C12 H12 . . . 120.00 no
    C13 C14 H14 . . . 120.00 no
    C15 C14 H14 . . . 120.00 no
    C10 C15 H15 . . . 120.00 no
    C14 C15 H15 . . . 120.00 no
loop_
    _geom_torsion_atom_site_label_1
    _geom_torsion_atom_site_label_2
    _geom_torsion_atom_site_label_3
    _geom_torsion_atom_site_label_4
    _geom_torsion_site_symmetry_1
    _geom_torsion_site_symmetry_2
    _geom_torsion_site_symmetry_3
    _geom_torsion_site_symmetry_4
    _geom_torsion
    _geom_torsion_publ_flag
    C9 N1 C1 C2 . . . . 139.41(17) no
    C9 N1 C1 C6 . . . . -44.1(2) no
    C1 N1 C9 C10 . . . . 176.57(15) no
    N1 C1 C2 C3 . . . . 178.22(15) no
    N1 C1 C2 C7 . . . . -3.0(2) no
    C6 C1 C2 C3 . . . . 1.7(3) no
    C6 C1 C2 C7 . . . . -179.55(19) no
    N1 C1 C6 C5 . . . . -177.17(19) no
    C2 C1 C6 C5 . . . . -0.7(3) no
    C1 C2 C3 C4 . . . . -1.4(3) no
    C1 C2 C3 C8 . . . . 177.88(17) no
    C7 C2 C3 C4 . . . . 179.87(19) no
    C7 C2 C3 C8 . . . . -0.9(3) no
    C2 C3 C4 C5 . . . . 0.1(3) no
    C8 C3 C4 C5 . . . . -179.1(2) no
    C3 C4 C5 C6 . . . . 0.9(4) no
    C4 C5 C6 C1 . . . . -0.6(4) no
    N1 C9 C10 C11 . . . . -6.5(3) no
    N1 C9 C10 C15 . . . . 172.75(18) no
    C9 C10 C11 C12 . . . . 178.72(18) no
    C15 C10 C11 C12 . . . . -0.5(3) no
    C9 C10 C15 C14 . . . . -178.54(19) no
    C11 C10 C15 C14 . . . . 0.7(3) no
    C10 C11 C12 C13 . . . . 0.4(3) no
    C11 C12 C13 Cl1 . . . . 179.79(17) no
    C11 C12 C13 C14 . . . . -0.4(4) no
    Cl1 C13 C14 C15 . . . . -179.61(18) no
    C12 C13 C14 C15 . . . . 0.6(4) no
    C13 C14 C15 C10 . . . . -0.7(3) no
loop_
    _geom_hbond_atom_site_label_D
    _geom_hbond_atom_site_label_H
    _geom_hbond_atom_site_label_A
    _geom_hbond_site_symmetry_A
    _geom_hbond_distance_DH
    _geom_hbond_distance_HA
    _geom_hbond_distance_DA
    _geom_hbond_angle_DHA
    _geom_hbond_publ_flag
    C6 H6 Cg1 2_655 0.93 2.99 3.649(2) 129 yes
    C7 H7A Cg2 3_655 0.96 2.93 3.757(3) 145 yes
    C12 H12 Cg1 3_665 0.93 2.96 3.793(3) 150 yes
    C7 H7E Cg2 3_655 0.96 3.00 3.757(3) 137 yes
