# Supplementary material for: N-[(E)-4-Chloro­benzyl­idene]-2,3-dimethyl­aniline
Source: Acta Crystallogr Sect E Struct Rep Online. 2010 Jun 5;66(Pt 7):o1562. doi: 10.1107/S1600536810020933 (PMC3007017; doi:10.1107/S1600536810020933)
Supplement: Supplementary file 2 [file e-66-o1562-Isup2.hkl]

#
# h,k,l, Fc-squared, Fo-squared, sigma(Fo-squared) and status flag
#
data_I
_shelx_title ' TRITN2 in Pn WHITE PRISM 0.3 0.2 0.2'
_shelx_refln_list_code          4
_shelx_F_calc_maximum       76.26
_exptl_crystal_F_000       512.00
_reflns_d_resolution_high  0.8331
 
loop_
 _symmetry_equiv_pos_as_xyz
 'x, y, z'
 '-x, y+1/2, -z+1/2'
 '-x, -y, -z'
 'x, -y-1/2, z-1/2'
 
_cell_length_a    12.8981
_cell_length_b     7.7999
_cell_length_c    15.0449
_cell_angle_alpha  90.000
_cell_angle_beta  119.315
_cell_angle_gamma  90.000
 
_shelx_F_squared_multiplier     1.000
 
loop_
 _refln_index_h
 _refln_index_k
 _refln_index_l
 _refln_F_squared_calc
 _refln_F_squared_meas
 _refln_F_squared_sigma
 _refln_observed_status
   2   0   0       34.85       26.36      0.63 o
   3   0   0     1399.52     1357.58     17.50 o
   4   0   0      449.36      451.40      4.96 o
   5   0   0     2326.64     2517.64     22.97 o
   6   0   0      663.51      707.27      7.70 o
   7   0   0      329.48      391.48      5.13 o
   8   0   0        0.21        0.34      0.57 o
   9   0   0       72.71       56.26      3.27 o
  10   0   0       23.41       20.98      2.77 o
  11   0   0        1.81        2.08      1.33 o
  12   0   0        0.05       -2.32      1.54 o
  13   0   0        0.19        0.65      1.72 o
   1   1   0      227.67      211.92      1.53 o
   3   1   0      974.38      931.12      4.94 o
   4   1   0      378.65      372.07      2.85 o
   5   1   0       33.52       46.63      1.08 o
   6   1   0      642.10      617.20      4.85 o
   7   1   0       17.81       16.28      0.82 o
   8   1   0        5.75       11.43      0.80 o
   9   1   0      101.15      114.15      2.58 o
  10   1   0       27.34       22.11      1.40 o
  11   1   0       35.21       33.97      1.65 o
  12   1   0        2.05        5.12      1.28 o
  13   1   0        6.66        9.80      1.68 o
   1   2   0     4245.98     4340.38     78.74 o
   2   2   0       62.53       57.73      0.82 o
   3   2   0       10.08       11.33      0.34 o
   4   2   0        2.86        6.82      0.38 o
   5   2   0      558.24      631.32      4.54 o
   6   2   0      113.04      122.33      1.60 o
   7   2   0        4.63        3.02      0.50 o
   8   2   0        0.00        1.19      0.55 o
   9   2   0        0.37        0.26      0.71 o
  10   2   0       22.51       26.15      1.39 o
  11   2   0       71.86       71.15      2.88 o
  12   2   0        0.46       -1.90      1.60 o
  13   2   0        0.14       -0.03      1.85 o
   1   3   0       22.71       25.42      0.63 o
   2   3   0      373.52      380.35      3.16 o
   3   3   0        1.47        0.98      0.38 o
   4   3   0      308.17      275.42      3.36 o
   5   3   0     1039.09     1057.26      8.87 o
   6   3   0       96.20       86.04      1.48 o
   7   3   0      122.44      129.51      2.30 o
   8   3   0       14.24       16.51      0.92 o
   9   3   0        4.97        4.46      0.89 o
  10   3   0      206.17      183.75      4.02 o
  11   3   0       11.68        9.56      2.11 o
  12   3   0        0.43        3.03      1.90 o
   0   4   0      296.99      304.93     13.74 o
   1   4   0      984.44     1011.81      8.25 o
   2   4   0        7.33        4.41      0.56 o
   3   4   0      362.73      385.51      4.28 o
   4   4   0      226.53      223.56      3.92 o
   5   4   0        0.42        0.93      0.57 o
   6   4   0        7.99        7.97      0.80 o
   7   4   0       36.24       42.89      1.85 o
   8   4   0       19.47       18.46      1.50 o
   9   4   0        0.07       -0.59      0.99 o
  10   4   0        8.60        9.19      1.45 o
  11   4   0       91.22       84.11      3.93 o
  12   4   0        0.06       -0.14      1.83 o
   1   5   0       31.34       35.24      1.40 o
   2   5   0       35.82       36.33      1.54 o
   3   5   0       33.03       35.63      1.34 o
   4   5   0        0.00        0.50      0.62 o
   5   5   0        0.61        0.27      0.67 o
   6   5   0       13.32       10.72      1.16 o
   7   5   0       52.97       52.91      2.01 o
   8   5   0        8.97        8.46      1.16 o
   9   5   0        1.99        3.76      1.14 o
  10   5   0       97.21      102.87      3.59 o
  11   5   0        0.01        1.62      3.00 o
   0   6   0       25.97       25.60      2.46 o
   1   6   0       29.73       30.90      1.55 o
   2   6   0        0.72        0.56      0.73 o
   3   6   0        0.06       -0.31      0.73 o
   4   6   0       19.61       17.57      1.29 o
   5   6   0       25.85       18.77      1.39 o
   6   6   0        5.53        4.15      1.29 o
   7   6   0        2.39        3.44      0.97 o
   8   6   0       33.42       30.84      1.98 o
   9   6   0        0.29        0.02      1.18 o
  10   6   0       12.46       14.98      1.78 o
   1   7   0       88.09       89.32      3.98 o
   2   7   0        4.28        2.61      1.05 o
   3   7   0        0.26        2.28      1.03 o
   4   7   0       30.47       33.06      1.77 o
   5   7   0        1.57        2.18      1.06 o
   6   7   0       65.75       63.35      2.43 o
   7   7   0        0.63       -1.53      1.02 o
   8   7   0        0.89        3.09      1.26 o
   0   8   0        1.16        1.62      1.73 o
   1   8   0       20.31       22.73      3.73 o
   2   8   0        2.66        4.69      1.72 o
   3   8   0        8.35        8.88      2.10 o
   4   8   0        2.22        1.19      1.23 o
   5   8   0       12.96        9.35      1.36 o
   6   8   0        0.34        0.68      1.10 o
   7   8   0        2.53        0.10      1.24 o
   1   9   0        1.45        0.34      1.23 o
   2   9   0        0.02       -0.84      1.22 o
   3   9   0        4.50        3.28      1.43 o
 -13   1   1        0.04        0.98      1.50 o
 -12   1   1        6.41        4.67      1.20 o
 -11   1   1        0.09       -0.34      0.85 o
 -10   1   1       23.52       20.69      1.37 o
  -9   1   1       18.29       17.53      0.92 o
  -8   1   1        8.85        7.99      0.68 o
  -7   1   1        4.30        8.86      0.90 o
  -6   1   1       80.80       77.84      1.31 o
  -5   1   1     1715.29     1829.68     11.29 o
  -4   1   1      469.57      451.25      3.01 o
  -3   1   1     2238.74     2190.60     14.78 o
  -1   1   1     1065.01     1053.79     10.65 o
   0   1   1       43.81       46.44      0.49 o
   1   1   1      409.06      391.06      2.64 o
   2   1   1      712.88      676.47      3.56 o
   3   1   1       24.85       29.97      0.62 o
   4   1   1       38.35       36.82      0.83 o
   5   1   1       32.65       27.76      0.87 o
   6   1   1      195.05      179.85      2.13 o
   7   1   1       32.83       31.94      1.09 o
   8   1   1       39.95       40.72      1.31 o
   9   1   1       38.67       34.29      1.94 o
  10   1   1       15.60       14.97      1.25 o
  11   1   1       10.26       10.02      1.41 o
  12   1   1        3.10        5.73      1.38 o
 -13   2   1        0.02        0.17      1.53 o
 -12   2   1       10.61        9.71      1.82 o
 -11   2   1        3.40        2.98      0.89 o
 -10   2   1      108.68       99.97      2.28 o
  -9   2   1       67.00       68.97      1.62 o
  -8   2   1      145.43      148.08      2.02 o
  -7   2   1       79.11       80.36      1.32 o
  -6   2   1      165.04      159.22      1.58 o
  -5   2   1      734.35      796.62      6.24 o
  -4   2   1       74.32       80.27      1.14 o
  -3   2   1     1645.56     1663.65     10.07 o
  -1   2   1     5815.32     5777.31    104.11 o
   1   2   1     2786.55     2740.99     27.62 o
   2   2   1        9.88        5.27      0.31 o
   3   2   1     3821.39     3927.78     35.11 o
   4   2   1      115.53      102.86      1.22 o
   5   2   1        0.64        0.61      0.35 o
   6   2   1      323.55      331.45      2.98 o
   7   2   1      264.96      263.61      2.86 o
   8   2   1      135.40      141.29      2.12 o
   9   2   1      123.27      135.93      2.85 o
  10   2   1        8.46        4.30      1.08 o
  11   2   1       17.23       14.34      1.66 o
  12   2   1        2.92        2.75      1.86 o
 -13   3   1        0.13        0.72      1.81 o
 -12   3   1        0.30       -1.10      1.67 o
 -11   3   1        0.01        1.85      1.07 o
 -10   3   1       20.06       18.05      1.43 o
  -9   3   1       24.93       29.16      1.51 o
  -8   3   1        4.23        5.46      0.76 o
  -7   3   1       18.84       17.62      0.99 o
  -6   3   1        3.34        1.68      0.57 o
  -5   3   1      867.27      939.65      7.84 o
  -4   3   1      297.41      318.07      2.62 o
  -3   3   1      976.44      997.50      7.84 o
  -2   3   1     2150.09     2154.51     17.60 o
  -1   3   1      520.71      497.48      4.78 o
   0   3   1      107.56      135.39      1.71 o
   1   3   1      630.46      625.36      5.34 o
   2   3   1       16.15       11.34      0.67 o
   3   3   1      566.87      636.72      4.20 o
   4   3   1       28.12       25.75      0.82 o
   5   3   1      253.85      261.76      2.83 o
   6   3   1        0.16        1.14      0.50 o
   7   3   1        1.14        1.01      0.56 o
   8   3   1       17.99       15.22      1.11 o
   9   3   1        0.43        1.29      0.90 o
  10   3   1       19.24       25.12      2.22 o
  11   3   1       31.90       35.26      3.76 o
  12   3   1        2.67        2.92      2.17 o
 -12   4   1        2.82        4.27      2.02 o
 -11   4   1       36.11       33.55      2.43 o
 -10   4   1        7.49        6.68      1.29 o
  -9   4   1       57.60       55.78      3.50 o
  -8   4   1        1.36       -0.32      0.83 o
  -7   4   1       71.70       66.82      2.05 o
  -6   4   1        0.47        1.47      0.65 o
  -5   4   1       19.51       26.73      1.18 o
  -4   4   1      163.23      158.14      2.40 o
  -3   4   1     1473.17     1515.90     11.73 o
  -2   4   1      761.36      791.76      8.35 o
  -1   4   1      602.51      603.90      7.86 o
   0   4   1       70.70       65.66      1.88 o
   1   4   1       40.16       39.98      1.78 o
   2   4   1      544.03      552.39      4.92 o
   3   4   1       44.14       49.06      1.39 o
   4   4   1      101.44       99.06      2.01 o
   5   4   1       54.94       57.15      1.43 o
   6   4   1        1.39        2.33      0.70 o
   7   4   1        0.43        0.20      0.84 o
   8   4   1        1.58        1.63      1.03 o
   9   4   1       12.17       14.18      1.60 o
  10   4   1       14.16       13.15      2.63 o
  11   4   1        2.84        2.14      2.37 o
 -11   5   1        0.01        1.22      1.44 o
 -10   5   1        3.90        2.97      1.38 o
  -9   5   1        0.53        0.69      1.07 o
  -8   5   1        1.72        0.64      0.86 o
  -7   5   1       18.87       19.93      1.27 o
  -6   5   1       99.17       92.90      2.45 o
  -5   5   1       25.51       28.74      1.31 o
  -4   5   1      761.42      760.18      7.59 o
  -3   5   1        1.32        1.73      0.51 o
  -2   5   1       12.30       12.55      0.70 o
  -1   5   1      178.74      182.16      2.28 o
   0   5   1      393.15      401.80      4.10 o
   1   5   1      101.13      103.62      1.70 o
   2   5   1       94.91       98.63      1.72 o
   3   5   1      215.17      229.99      3.26 o
   4   5   1        0.94        0.10      0.63 o
   5   5   1       93.36       86.31      2.35 o
   6   5   1       59.04       52.52      1.81 o
   7   5   1       34.46       30.14      1.68 o
   8   5   1        0.12       -0.23      0.95 o
   9   5   1      121.47      121.48      5.04 o
  10   5   1        0.61        1.59      1.50 o
 -10   6   1        1.11        1.54      1.24 o
  -9   6   1       26.13       24.69      1.87 o
  -8   6   1        2.04        0.63      0.95 o
  -7   6   1        5.20        4.69      1.10 o
  -6   6   1        1.25        0.50      0.89 o
  -5   6   1       26.42       26.66      1.95 o
  -4   6   1       45.93       39.11      1.65 o
  -3   6   1       98.41       91.16      1.99 o
  -2   6   1       73.48       71.70      1.97 o
  -1   6   1        4.94        5.75      0.88 o
   0   6   1      226.48      245.08      3.71 o
   1   6   1        0.01       -0.45      0.88 o
   2   6   1      110.79      111.33      2.41 o
   3   6   1       17.11       16.10      1.21 o
   4   6   1       46.72       47.45      1.93 o
   5   6   1       60.37       62.05      2.21 o
   6   6   1       26.91       30.68      1.61 o
   7   6   1        9.87       12.88      1.58 o
   8   6   1       14.79       17.22      1.73 o
   9   6   1       12.52       18.31      1.86 o
  -9   7   1        3.62        3.46      1.30 o
  -8   7   1        0.69        1.36      1.04 o
  -7   7   1       32.36       38.45      2.07 o
  -6   7   1       14.34       15.26      1.45 o
  -5   7   1       94.24       87.04      3.43 o
  -4   7   1       24.49       20.12      1.40 o
  -3   7   1        8.93       15.69      1.44 o
  -2   7   1        5.99        7.83      1.30 o
  -1   7   1        1.29        1.60      0.94 o
   0   7   1      102.40      104.65      2.79 o
   1   7   1       11.78       12.99      1.70 o
   2   7   1        0.75        0.15      0.96 o
   3   7   1        3.85        2.57      0.99 o
   4   7   1        5.66        7.08      1.17 o
   5   7   1       22.05       18.99      1.59 o
   6   7   1        4.38       11.26      5.59 o
   7   7   1        0.81        2.14      1.09 o
   8   7   1        5.45        6.76      1.51 o
  -7   8   1       16.52       14.60      1.61 o
  -6   8   1        0.97        2.83      1.16 o
  -5   8   1        0.00        0.03      1.29 o
  -4   8   1        0.11       -1.14      1.28 o
  -3   8   1        0.51       -0.52      1.05 o
  -2   8   1       24.54       25.72      2.76 o
  -1   8   1       19.38       13.35      1.52 o
   0   8   1        0.69       -0.97      1.07 o
   1   8   1        0.13       -0.51      1.62 o
   2   8   1        0.36        0.60      1.12 o
   3   8   1       16.15       17.29      1.95 o
   4   8   1        1.30        0.84      1.09 o
   5   8   1        0.67        0.39      1.09 o
   6   8   1        0.48        0.24      1.24 o
  -4   9   1        2.73        2.48      1.99 o
  -3   9   1        1.92        2.17      1.36 o
  -2   9   1        0.25        0.78      1.30 o
  -1   9   1       39.38       41.48      3.18 o
   0   9   1        6.62        6.45      1.63 o
   1   9   1        0.89        1.96      1.32 o
   2   9   1        0.88        1.82      1.32 o
   3   9   1        1.15        2.16      1.35 o
 -14   0   2       15.71       12.19      4.62 o
 -13   0   2        3.31        1.55      2.14 o
 -12   0   2       68.65       68.12      5.76 o
 -11   0   2       51.95       50.86      2.62 o
 -10   0   2       30.92       29.71      1.70 o
  -9   0   2       93.14       80.18      2.23 o
  -8   0   2      169.41      166.61      3.06 o
  -7   0   2       79.30       68.82      1.87 o
  -6   0   2     1000.36      951.41     10.37 o
  -5   0   2     3791.52     3790.87     41.55 o
  -4   0   2      182.65      171.67      1.94 o
  -2   0   2        0.09        0.58      0.29 o
  -1   0   2      267.25      231.78      3.21 o
   1   0   2        8.69        4.92      0.31 o
   2   0   2      373.73      386.34      3.39 o
   3   0   2      598.82      660.03      6.02 o
   4   0   2      150.33      154.14      2.26 o
   5   0   2      123.56      133.15      2.22 o
   6   0   2      114.56      107.63      2.15 o
   7   0   2       24.76       27.27      1.41 o
   8   0   2      381.23      370.24      4.93 o
   9   0   2      869.77      898.61     12.08 o
  10   0   2        3.44        1.92      1.33 o
  11   0   2       24.70       28.72      2.71 o
  12   0   2        2.78        7.13      3.38 o
 -14   1   2        2.89        1.29      1.80 o
 -13   1   2        2.08        3.23      1.67 o
 -12   1   2      120.40      116.54      2.54 o
 -11   1   2        3.57        3.82      0.83 o
 -10   1   2        6.41        5.10      0.72 o
  -9   1   2        7.15        6.30      0.67 o
  -8   1   2      122.86      126.28      1.96 o
  -7   1   2     2143.51     2396.04     15.60 o
  -6   1   2      348.67      418.68      3.19 o
  -5   1   2      243.78      257.14      2.08 o
  -4   1   2     1105.91     1089.06      7.22 o
  -3   1   2      314.90      310.27      2.39 o
  -1   1   2      802.15      798.35      5.63 o
   0   1   2      777.86      751.67      5.03 o
   1   1   2      802.01      778.30      4.96 o
   2   1   2      251.06      238.74      1.93 o
   3   1   2      244.41      215.96      1.67 o
   4   1   2      456.53      434.73      3.14 o
   5   1   2      226.56      234.55      2.40 o
   6   1   2      131.42      135.31      2.00 o
   7   1   2       19.28       18.95      1.03 o
   8   1   2        9.40        9.68      0.91 o
   9   1   2       73.00       78.65      2.17 o
  10   1   2      102.22       95.34      2.39 o
  11   1   2        0.05        0.61      1.31 o
  12   1   2       26.89       29.36      2.32 o
 -13   2   2        9.09        9.81      2.56 o
 -12   2   2       44.78       36.83      2.16 o
 -11   2   2       38.69       44.34      1.99 o
 -10   2   2       13.60       10.51      0.82 o
  -9   2   2       56.04       56.02      1.72 o
  -8   2   2        5.08        6.03      0.74 o
  -7   2   2        3.16        3.95      0.60 o
  -6   2   2        4.27        4.13      0.59 o
  -5   2   2      304.55      332.29      2.79 o
  -4   2   2      141.15      145.25      2.10 o
  -3   2   2       76.89       63.81      1.23 o
  -1   2   2       14.97       10.57      0.63 o
   0   2   2       26.43       20.74      0.57 o
   1   2   2       38.91       30.15      0.85 o
   2   2   2      339.65      341.55      2.65 o
   3   2   2      354.30      378.54      2.96 o
   4   2   2        6.34        6.14      0.64 o
   5   2   2        1.11       -0.01      0.41 o
   6   2   2       12.74        8.44      0.54 o
   7   2   2       61.70       60.61      1.41 o
   8   2   2       27.80       26.08      1.45 o
   9   2   2      121.65      124.57      2.59 o
  10   2   2        2.67        2.05      1.03 o
  11   2   2       23.83       20.13      1.90 o
  12   2   2        0.13        1.62      1.41 o
 -13   3   2       17.90       14.14      2.30 o
 -12   3   2        0.72        3.01      1.33 o
 -11   3   2       17.91       17.09      1.47 o
 -10   3   2        8.43        5.62      1.11 o
  -9   3   2        4.89        5.43      0.97 o
  -8   3   2      207.55      205.96      2.77 o
  -7   3   2       67.11       73.09      1.66 o
  -6   3   2       86.13       89.17      1.49 o
  -5   3   2        1.12        3.94      0.46 o
  -4   3   2       42.27       34.26      1.11 o
  -3   3   2      661.08      646.48      5.79 o
  -2   3   2       69.56       75.09      1.16 o
  -1   3   2     5046.87     4867.77     38.49 o
   0   3   2      358.26      341.84      3.36 o
   1   3   2      383.57      364.16      3.14 o
   2   3   2      324.97      338.00      3.45 o
   3   3   2      538.85      534.11      3.99 o
   4   3   2      633.29      621.08      5.03 o
   5   3   2       11.30       11.37      0.74 o
   6   3   2        0.38        0.48      0.55 o
   7   3   2       13.29       14.51      1.07 o
   8   3   2       89.73       88.55      2.66 o
   9   3   2      211.03      218.75      4.06 o
  10   3   2       36.43       40.94      2.27 o
  11   3   2        1.23        0.90      2.28 o
 -12   4   2       35.52       30.65      2.40 o
 -11   4   2        0.08       -0.48      1.21 o
 -10   4   2        0.42       -0.42      0.97 o
  -9   4   2      189.62      184.80      3.14 o
  -8   4   2       11.83       11.48      1.03 o
  -7   4   2        1.69        0.58      0.54 o
  -6   4   2       30.96       30.87      1.09 o
  -5   4   2      496.26      483.11      4.09 o
  -4   4   2       33.15       30.92      0.88 o
  -3   4   2      363.75      307.98      4.10 o
  -2   4   2     3062.37     3007.70     39.13 o
  -1   4   2        1.24        0.87      0.99 o
   0   4   2      343.15      351.61      4.52 o
   1   4   2       95.99       89.06      2.07 o
   2   4   2      175.62      166.16      2.98 o
   3   4   2      239.48      264.42      5.56 o
   4   4   2        5.25        7.64      0.48 o
   5   4   2      118.27      115.63      1.87 o
   6   4   2      154.67      171.75      2.59 o
   7   4   2       32.31       34.30      1.40 o
   8   4   2      224.44      235.04      5.46 o
   9   4   2        2.04        4.93      1.82 o
  10   4   2        1.26        3.09      2.05 o
  11   4   2        3.86        6.09      2.12 o
 -12   5   2        2.43        2.12      1.53 o
 -11   5   2        5.23        5.00      1.47 o
 -10   5   2       17.42       16.30      1.73 o
  -9   5   2        4.08        4.59      1.11 o
  -8   5   2        2.70        2.01      1.12 o
  -7   5   2       26.12       24.43      1.48 o
  -6   5   2       56.95       58.92      2.44 o
  -5   5   2        0.62        1.18      0.62 o
  -4   5   2       60.85       62.01      1.26 o
  -3   5   2      110.15      106.36      2.30 o
  -2   5   2        9.99        9.96      1.42 o
  -1   5   2      394.76      396.34      6.12 o
   0   5   2        5.53        5.46      0.91 o
   1   5   2      363.72      386.50      5.36 o
   2   5   2        0.01        0.19      0.50 o
   3   5   2       40.54       39.85      1.48 o
   4   5   2      114.36      115.46      2.42 o
   5   5   2       49.54       48.33      2.27 o
   6   5   2       44.43       43.13      3.54 o
   7   5   2       48.22       54.07      2.19 o
   8   5   2        5.66        4.78      1.29 o
   9   5   2       11.13       15.51      2.02 o
  10   5   2        5.00        4.72      1.66 o
 -11   6   2        0.55        0.97      2.09 o
 -10   6   2        2.93        3.64      1.29 o
  -9   6   2        4.66        2.73      1.14 o
  -8   6   2       16.42       15.33      1.27 o
  -7   6   2        0.42        1.52      0.91 o
  -6   6   2      131.92      128.84      2.82 o
  -5   6   2       87.74       77.20      2.11 o
  -4   6   2        5.04        2.40      0.76 o
  -3   6   2       25.77       25.53      1.35 o
  -2   6   2        1.67        1.73      0.67 o
  -1   6   2       10.04       12.86      1.43 o
   0   6   2       63.18       68.50      2.98 o
   1   6   2        0.00       -0.13      0.67 o
   2   6   2        5.03        2.94      0.79 o
   3   6   2        8.60        6.45      1.01 o
   4   6   2      141.27      133.86      2.98 o
   5   6   2        1.25        1.96      1.02 o
   6   6   2        5.58        7.58      1.15 o
   7   6   2       21.97       21.40      1.79 o
   8   6   2        4.85        5.35      1.46 o
   9   6   2        3.43        2.64      1.64 o
  -9   7   2        4.19        6.49      1.23 o
  -8   7   2        0.17       -0.41      1.08 o
  -7   7   2        1.52        0.04      1.01 o
  -6   7   2       34.06       29.19      1.69 o
  -5   7   2       13.22       17.35      1.33 o
  -4   7   2       48.73       52.49      2.27 o
  -3   7   2        1.53       -0.32      1.10 o
  -2   7   2        8.21       11.34      1.57 o
  -1   7   2       31.62       27.94      1.61 o
   0   7   2       35.03       32.93      1.78 o
   1   7   2        8.89       10.77      1.29 o
   2   7   2       35.52       35.55      1.81 o
   3   7   2       93.58       92.39      2.60 o
   4   7   2        0.01       -1.26      0.94 o
   5   7   2        2.34        3.50      1.19 o
   6   7   2        5.12        3.68      1.13 o
   7   7   2        1.18        2.06      1.29 o
   8   7   2        0.79        1.43      1.36 o
  -7   8   2       21.80       17.06      1.62 o
  -6   8   2       47.61       53.02      4.16 o
  -5   8   2        0.10        0.69      1.21 o
  -4   8   2        0.96        1.00      1.15 o
  -3   8   2       11.93       11.83      1.55 o
  -2   8   2        2.15        1.27      1.10 o
  -1   8   2       14.70       12.82      1.62 o
   0   8   2        1.37        0.05      1.08 o
   1   8   2        2.43        3.06      1.22 o
   2   8   2        3.12        3.62      1.26 o
   3   8   2        6.41        7.16      1.26 o
   4   8   2       19.19       20.25      1.68 o
   5   8   2        0.00        1.16      1.42 o
   6   8   2        0.58       -0.19      1.07 o
  -4   9   2        7.95        8.48      1.59 o
  -3   9   2        0.72       -1.79      1.19 o
  -2   9   2        1.52       -0.13      1.28 o
  -1   9   2        5.00        2.78      1.85 o
   0   9   2        1.96       -0.06      1.56 o
   1   9   2        0.78       -0.13      1.27 o
   2   9   2        0.28        0.66      1.45 o
 -14   1   3        1.07        0.67      1.55 o
 -13   1   3        0.89        3.17      2.34 o
 -12   1   3       54.28       56.88      2.09 o
 -11   1   3        8.82       11.14      1.18 o
 -10   1   3        6.21        6.94      0.88 o
  -9   1   3       22.99       26.19      1.03 o
  -8   1   3      143.32      144.91      1.96 o
  -7   1   3      279.10      296.03      2.48 o
  -6   1   3      480.71      451.85      3.92 o
  -5   1   3      150.83      142.30      1.51 o
  -4   1   3      778.51      762.70      5.54 o
  -3   1   3      107.10      122.53      1.21 o
  -2   1   3     3266.63     3104.61     52.75 o
  -1   1   3      450.33      434.48      2.89 o
   0   1   3      204.25      207.09      1.43 o
   1   1   3        1.87        1.99      0.25 o
   2   1   3        1.96        0.69      0.30 o
   3   1   3     1093.11     1091.26      7.11 o
   4   1   3      975.77      994.96      5.96 o
   5   1   3      219.50      234.35      2.34 o
   6   1   3      478.68      475.67      3.97 o
   7   1   3      154.41      154.94      2.14 o
   8   1   3        0.03        1.19      1.19 o
   9   1   3       32.08       28.72      2.17 o
  10   1   3       49.90       59.86      2.65 o
  11   1   3        2.15        2.15      1.40 o
 -14   2   3        0.65       -0.10      1.60 o
 -13   2   3        6.09        3.94      1.65 o
 -12   2   3        3.28        1.16      1.06 o
 -11   2   3       11.30       11.67      1.26 o
 -10   2   3        1.25        1.65      0.79 o
  -9   2   3       16.01       16.96      1.11 o
  -8   2   3        6.35        7.62      0.74 o
  -7   2   3       60.11       59.25      1.44 o
  -6   2   3      666.29      639.18      5.67 o
  -5   2   3      107.29       97.25      2.25 o
  -4   2   3      885.14      856.39      7.59 o
  -3   2   3     1827.14     1735.58     15.67 o
  -2   2   3     3163.17     2999.18     37.00 o
  -1   2   3      287.07      272.65      2.65 o
   0   2   3     1049.92      997.25      7.27 o
   1   2   3     1156.00     1109.82      7.66 o
   2   2   3        6.72        5.01      0.49 o
   3   2   3      330.12      355.98      2.95 o
   4   2   3      183.86      173.60      2.22 o
   5   2   3       91.99       87.67      1.96 o
   6   2   3        2.76        1.97      0.63 o
   7   2   3        1.98        2.23      0.76 o
   8   2   3      262.92      252.43      4.38 o
   9   2   3      155.14      147.19      3.17 o
  10   2   3        0.05        1.58      1.30 o
  11   2   3        5.07        8.44      3.25 o
 -13   3   3        0.06        0.70      1.53 o
 -12   3   3       47.84       45.49      2.14 o
 -11   3   3        0.76        0.48      0.98 o
 -10   3   3       18.28       24.62      1.49 o
  -9   3   3       21.29       22.95      1.18 o
  -8   3   3      155.71      166.43      2.59 o
  -7   3   3       20.00       23.76      1.06 o
  -6   3   3       90.38       86.15      1.47 o
  -5   3   3      141.74      145.60      2.26 o
  -4   3   3      441.94      453.95      5.02 o
  -3   3   3      236.84      241.00      2.73 o
  -2   3   3     1028.54     1009.47      9.81 o
  -1   3   3        9.12       10.88      0.84 o
   0   3   3      133.99      138.28      1.74 o
   1   3   3       50.83       57.38      1.14 o
   2   3   3       36.36       39.57      1.07 o
   3   3   3       55.31       50.20      1.03 o
   4   3   3      278.92      294.34      3.02 o
   5   3   3       26.58       26.54      1.05 o
   6   3   3      395.33      404.72      4.30 o
   7   3   3      102.23      116.10      2.53 o
   8   3   3       31.91       38.08      1.96 o
   9   3   3       28.85       25.29      1.74 o
  10   3   3       83.39       94.71      3.20 o
  11   3   3       27.18       30.12      6.15 o
 -13   4   3        0.81       -0.86      1.35 o
 -12   4   3        2.36        2.62      1.71 o
 -11   4   3       12.05       17.04      1.41 o
 -10   4   3        9.03        9.13      1.12 o
  -9   4   3        0.50       -1.13      0.78 o
  -8   4   3        6.74        5.57      0.83 o
  -7   4   3       10.24       11.17      0.85 o
  -6   4   3       99.30      100.35      1.61 o
  -5   4   3        0.46        0.55      0.63 o
  -4   4   3      864.18      803.80      6.90 o
  -3   4   3      162.59      188.13      2.66 o
  -2   4   3      465.37      464.56      6.75 o
  -1   4   3       11.39       14.76      0.76 o
   0   4   3      242.46      225.11      2.71 o
   1   4   3       85.42       84.25      1.58 o
   2   4   3       54.99       55.13      1.38 o
   3   4   3      351.36      368.99      4.15 o
   4   4   3      251.57      247.93      3.08 o
   5   4   3       26.82       29.71      1.12 o
   6   4   3        0.13        0.08      0.68 o
   7   4   3       77.23       76.61      2.04 o
   8   4   3        2.74        2.03      0.97 o
   9   4   3        4.89        7.43      2.05 o
  10   4   3       22.48       24.44      2.60 o
 -12   5   3        0.01        1.40      1.44 o
 -11   5   3       16.54       16.41      1.83 o
 -10   5   3        2.39        2.71      1.06 o
  -9   5   3       11.20       13.66      1.35 o
  -8   5   3        0.69       -0.60      0.93 o
  -7   5   3      120.90      120.64      2.64 o
  -6   5   3        7.11        9.61      0.92 o
  -5   5   3      175.61      163.71      2.37 o
  -4   5   3        1.09        2.45      0.73 o
  -3   5   3      215.83      203.00      4.13 o
  -2   5   3       72.08       79.33      2.90 o
  -1   5   3      139.64      138.65      3.25 o
   0   5   3        5.75        2.82      0.82 o
   1   5   3       30.37       26.93      1.52 o
   2   5   3      151.20      154.22      3.23 o
   3   5   3      162.88      163.49      2.75 o
   4   5   3       71.64       70.65      2.50 o
   5   5   3       71.86       69.50      2.36 o
   6   5   3        3.30        3.15      1.03 o
   7   5   3       60.99       62.09      3.63 o
   8   5   3       17.11       13.99      1.91 o
   9   5   3        3.03        6.33      1.69 o
 -11   6   3        1.31        0.63      1.22 o
 -10   6   3        0.37        0.05      1.08 o
  -9   6   3       25.38       26.18      1.55 o
  -8   6   3        1.05        1.47      0.97 o
  -7   6   3       82.47       73.36      2.72 o
  -6   6   3      160.12      171.69      3.13 o
  -5   6   3       28.41       34.50      2.59 o
  -4   6   3        9.92        6.33      1.33 o
  -3   6   3      220.33      203.02      4.48 o
  -2   6   3      418.94      402.33      7.76 o
  -1   6   3       41.57       42.07      2.19 o
   0   6   3      110.70      108.51      5.84 o
   1   6   3       23.15       26.84      1.88 o
   2   6   3       24.22       24.72      1.64 o
   3   6   3        0.37       -0.11      0.83 o
   4   6   3        0.26        0.53      0.94 o
   5   6   3        1.67        1.76      0.96 o
   6   6   3        0.21        1.69      1.13 o
   7   6   3       37.18       37.78      2.29 o
   8   6   3        0.04        1.94      1.52 o
  -9   7   3        0.01       -0.59      0.96 o
  -8   7   3        4.33        3.06      1.12 o
  -7   7   3        4.86        6.04      1.14 o
  -6   7   3        0.25       -0.51      1.09 o
  -5   7   3        3.45        0.83      1.02 o
  -4   7   3       13.65       17.43      1.38 o
  -3   7   3       33.07       34.98      1.63 o
  -2   7   3       56.18       59.94      3.17 o
  -1   7   3        0.00       -0.61      1.12 o
   0   7   3        4.21        4.37      0.93 o
   1   7   3        5.02        6.01      0.98 o
   2   7   3        3.43        4.18      1.04 o
   3   7   3        2.87        2.79      1.06 o
   4   7   3        0.12       -0.67      1.03 o
   5   7   3        4.83        4.35      1.13 o
   6   7   3        2.55        3.21      1.31 o
   7   7   3       16.34       19.27      1.89 o
  -7   8   3       54.09       44.67      2.68 o
  -6   8   3        0.57        0.80      1.33 o
  -5   8   3        4.76        4.78      1.31 o
  -4   8   3       10.51       15.02      1.72 o
  -3   8   3       22.97       27.93      1.84 o
  -2   8   3        6.78        6.65      1.19 o
  -1   8   3       10.96       11.66      2.60 o
   0   8   3        0.04        0.36      1.06 o
   1   8   3       21.55       21.97      1.78 o
   2   8   3        0.00       -1.13      1.11 o
   3   8   3        5.21        3.82      1.21 o
   4   8   3        3.41        2.91      1.25 o
   5   8   3        1.23        0.13      1.27 o
  -4   9   3        2.03        2.70      1.35 o
  -3   9   3        6.68        6.99      3.15 o
  -2   9   3       21.52       13.06      3.00 o
  -1   9   3        7.07        7.97      2.60 o
   0   9   3        0.01       -0.06      2.02 o
   1   9   3        1.49        3.02      1.99 o
 -14   0   4       86.12       74.18      6.53 o
 -13   0   4        7.20       10.53      2.53 o
 -12   0   4        5.23        3.76      1.09 o
 -11   0   4       96.06      103.06      2.68 o
 -10   0   4        0.81        0.13      0.98 o
  -9   0   4      402.55      417.22      5.47 o
  -8   0   4        2.70        3.53      0.71 o
  -7   0   4      169.77      172.11      2.67 o
  -6   0   4      294.19      270.38      2.89 o
  -5   0   4        2.16        4.38      0.40 o
  -4   0   4       31.91       24.91      1.09 o
  -3   0   4        1.12       -0.61      0.48 o
  -2   0   4     1900.08     1751.71     21.30 o
  -1   0   4       19.31       16.73      0.54 o
   1   0   4     3618.88     3571.30     31.54 o
   2   0   4       49.67       45.00      1.01 o
   3   0   4     3013.60     3068.82     27.61 o
   4   0   4      633.51      598.04      5.99 o
   5   0   4      420.01      412.97      4.76 o
   6   0   4      110.13      115.43      2.88 o
   7   0   4      165.85      175.57      4.32 o
   8   0   4      284.51      270.34      4.71 o
   9   0   4       50.57       44.43      2.53 o
  10   0   4        1.34        2.31      1.76 o
  11   0   4        4.75        2.66      2.37 o
 -14   1   4        6.98        6.48      1.70 o
 -13   1   4       16.25       14.87      1.48 o
 -12   1   4       18.38       17.63      1.34 o
 -11   1   4        6.65        6.78      0.92 o
 -10   1   4        1.57        1.81      0.77 o
  -9   1   4      110.35      114.34      2.43 o
  -8   1   4      108.39      112.96      2.00 o
  -7   1   4       67.76       80.19      1.54 o
  -6   1   4      106.35      100.47      1.49 o
  -5   1   4      123.43      116.97      1.59 o
  -4   1   4       89.49       82.90      1.23 o
  -3   1   4      319.11      292.38      2.09 o
  -2   1   4     1620.43     1583.40     10.79 o
  -1   1   4       64.34       65.95      0.98 o
   0   1   4       21.69       24.58      0.48 o
   1   1   4      469.70      451.36      3.53 o
   2   1   4     1199.67     1234.90      7.11 o
   3   1   4      340.12      348.97      3.15 o
   4   1   4        5.19        4.19      0.53 o
   5   1   4       10.82       13.97      0.79 o
   6   1   4      470.32      462.01      4.08 o
   7   1   4     1912.12     1914.49     12.63 o
   8   1   4      469.70      456.63      5.07 o
   9   1   4       83.70       79.62      2.45 o
  10   1   4        0.35       -0.32      1.31 o
  11   1   4        1.00       -2.37      1.87 o
 -14   2   4       26.46       27.23      4.71 o
 -13   2   4        2.24        3.26      1.60 o
 -12   2   4        2.31        2.07      1.05 o
 -11   2   4        4.23        1.85      0.99 o
 -10   2   4       35.43       32.76      2.26 o
  -9   2   4       50.62       44.41      1.50 o
  -8   2   4      342.73      346.51      3.87 o
  -7   2   4       33.71       36.18      1.15 o
  -6   2   4       14.65       16.86      0.74 o
  -5   2   4        9.65       10.09      1.07 o
  -4   2   4      129.68      125.07      1.86 o
  -3   2   4     1787.72     1918.72     20.37 o
  -2   2   4      350.42      329.47      4.44 o
  -1   2   4      342.93      341.15      3.66 o
   0   2   4        1.30       -0.38      0.25 o
   1   2   4       70.61       73.66      1.42 o
   2   2   4      720.10      748.56      6.65 o
   3   2   4      374.50      433.42      3.71 o
   4   2   4      121.68      128.06      2.11 o
   5   2   4       30.45       26.32      1.20 o
   6   2   4        7.88        8.74      1.01 o
   7   2   4       29.06       28.75      1.60 o
   8   2   4       95.11       94.44      2.81 o
   9   2   4        7.65        9.29      1.28 o
  10   2   4       12.87       10.85      1.68 o
  11   2   4        6.05        5.95      1.66 o
 -14   3   4        2.41        5.22      1.75 o
 -13   3   4        1.26        2.55      1.35 o
 -12   3   4        0.39        0.06      1.01 o
 -11   3   4       25.30       25.67      1.62 o
 -10   3   4        0.36       -1.20      0.80 o
  -9   3   4       53.90       50.83      1.66 o
  -8   3   4       11.48        9.64      0.86 o
  -7   3   4      319.08      298.72      3.37 o
  -6   3   4      183.76      187.42      3.22 o
  -5   3   4      436.95      426.83      4.92 o
  -4   3   4     3049.42     3044.57     24.27 o
  -3   3   4      135.96      122.03      2.28 o
  -2   3   4      280.84      307.70      3.21 o
  -1   3   4       15.42       20.81      1.22 o
   0   3   4       23.31       25.34      0.83 o
   1   3   4       84.10       81.52      1.51 o
   2   3   4       19.54       18.04      1.05 o
   3   3   4       94.35       97.34      2.42 o
   4   3   4      114.94      115.98      1.83 o
   5   3   4       79.56       73.36      2.21 o
   6   3   4      237.30      230.96      3.39 o
   7   3   4        8.61        9.91      1.33 o
   8   3   4      125.31      123.40      3.13 o
   9   3   4        8.08        9.55      1.54 o
  10   3   4       43.21       42.48      2.52 o
 -13   4   4        3.62        5.07      1.53 o
 -12   4   4        0.69        1.58      1.21 o
 -11   4   4        0.00       -0.58      1.08 o
 -10   4   4       19.26       19.52      1.61 o
  -9   4   4       22.66       21.69      1.36 o
  -8   4   4      259.21      257.34      3.00 o
  -7   4   4        0.36        1.19      0.58 o
  -6   4   4        9.94        9.62      0.93 o
  -5   4   4       13.90       18.27      0.95 o
  -4   4   4       28.69       22.45      1.17 o
  -3   4   4     2232.76     2222.26     18.67 o
  -2   4   4        5.30        8.70      0.79 o
  -1   4   4      325.77      313.60      3.42 o
   0   4   4      259.22      243.41      2.92 o
   1   4   4      139.48      119.72      1.84 o
   2   4   4      589.89      572.54      5.65 o
   3   4   4      189.84      185.32      2.04 o
   4   4   4       76.62       83.09      1.64 o
   5   4   4       25.80       29.35      1.35 o
   6   4   4       24.53       25.37      1.37 o
   7   4   4        3.10        1.76      0.99 o
   8   4   4       16.54       17.94      1.57 o
   9   4   4        0.77        3.69      1.63 o
  10   4   4        0.06        0.84      1.62 o
 -12   5   4        0.01       -0.01      1.25 o
 -11   5   4        4.82        2.30      1.11 o
 -10   5   4        0.39        0.25      0.92 o
  -9   5   4        0.02        0.48      0.78 o
  -8   5   4       35.71       30.66      1.45 o
  -7   5   4      254.44      260.19      3.34 o
  -6   5   4       51.71       52.10      1.62 o
  -5   5   4        0.23       -0.06      0.57 o
  -4   5   4      355.18      374.37      4.94 o
  -3   5   4       56.24       46.77      1.68 o
  -2   5   4       25.67       28.38      1.38 o
  -1   5   4       15.10       19.01      0.99 o
   0   5   4       17.68       15.26      0.97 o
   1   5   4        1.00        0.40      0.58 o
   2   5   4       42.03       49.21      1.69 o
   3   5   4       25.21       28.89      1.22 o
   4   5   4        0.03       -0.42      0.67 o
   5   5   4        2.01        1.71      1.10 o
   6   5   4       18.01       17.47      1.51 o
   7   5   4        1.07       -0.40      1.32 o
   8   5   4        0.90        0.36      1.45 o
   9   5   4        1.37        3.78      2.05 o
 -11   6   4       21.30       21.93      1.98 o
 -10   6   4        2.00        1.63      1.07 o
  -9   6   4       17.00       17.13      1.47 o
  -8   6   4        2.42        0.17      0.88 o
  -7   6   4        0.91        1.22      1.00 o
  -6   6   4      164.09      156.69      2.68 o
  -5   6   4      143.22      141.98      4.07 o
  -4   6   4       79.10       73.49      2.80 o
  -3   6   4       18.84       24.28      2.28 o
  -2   6   4       58.05       52.57      2.75 o
  -1   6   4       29.58       29.95      2.86 o
   0   6   4       40.13       41.76      2.34 o
   1   6   4      195.78      203.23      4.82 o
   2   6   4        0.87       -1.06      0.72 o
   3   6   4        1.42        1.81      0.96 o
   4   6   4       15.01       13.42      1.26 o
   5   6   4        0.00        0.44      1.06 o
   6   6   4       12.21       14.40      1.61 o
   7   6   4        8.80        6.68      1.70 o
   8   6   4        5.83        5.63      1.78 o
 -10   7   4        0.28        0.13      1.14 o
  -9   7   4        2.55        2.72      1.13 o
  -8   7   4       59.31       59.33      3.59 o
  -7   7   4        5.86        5.77      1.30 o
  -6   7   4        0.06        0.21      1.07 o
  -5   7   4       51.45       54.11      3.34 o
  -4   7   4        0.92        0.44      1.50 o
  -3   7   4       68.80       64.59      3.26 o
  -2   7   4        0.98        3.03      1.47 o
  -1   7   4       28.40       26.53      2.57 o
   0   7   4        1.80        1.22      1.51 o
   1   7   4        4.86        4.70      1.39 o
   2   7   4       19.42       15.74      1.34 o
   3   7   4        1.36        2.23      1.08 o
   4   7   4       12.53       12.10      1.30 o
   5   7   4        4.09        3.53      1.31 o
   6   7   4        9.02        9.94      1.82 o
  -8   8   4       11.88        9.80      1.72 o
  -7   8   4        2.86        1.99      1.49 o
  -6   8   4       52.48       56.19      2.59 o
  -5   8   4       21.79       17.73      2.51 o
  -4   8   4        4.31        4.21      2.54 o
  -3   8   4       54.17       48.70      3.37 o
  -2   8   4        5.59        2.70      1.72 o
  -1   8   4        3.72       -0.46      1.91 o
   0   8   4       11.67        7.03      2.01 o
   1   8   4       22.27       23.91      2.74 o
   2   8   4        8.20        4.15      1.58 o
   3   8   4       29.92       34.68      2.08 o
   4   8   4        2.49        3.46      1.36 o
  -3   9   4        4.34        6.02      2.08 o
  -2   9   4        1.54        0.06      2.08 o
  -1   9   4        0.77       -0.58      2.02 o
   0   9   4        0.91        2.10      3.15 o
 -14   1   5        3.40        6.13      3.41 o
 -13   1   5        0.90        0.60      1.29 o
 -12   1   5        0.17        0.33      0.81 o
 -11   1   5        0.03       -0.11      0.68 o
 -10   1   5        3.30        1.32      0.73 o
  -9   1   5        6.58        4.34      0.79 o
  -8   1   5       20.44       16.26      0.90 o
  -7   1   5       25.81       24.13      1.04 o
  -6   1   5        3.31        0.79      0.37 o
  -5   1   5      490.19      470.95      4.98 o
  -4   1   5      685.91      652.09      4.48 o
  -3   1   5     2140.26     2187.18     15.54 o
  -2   1   5      288.30      302.90      2.33 o
  -1   1   5      105.81       99.05      1.05 o
   0   1   5       45.02       42.72      0.85 o
   1   1   5     1852.15     1910.64     11.70 o
   2   1   5      560.06      535.55      3.76 o
   3   1   5        2.05        0.43      0.45 o
   4   1   5       85.62       73.38      1.42 o
   5   1   5      123.34      116.37      1.92 o
   6   1   5      526.98      498.76      6.62 o
   7   1   5       70.37       71.81      1.99 o
   8   1   5        0.42        1.04      0.97 o
   9   1   5        0.92        1.94      1.37 o
  10   1   5       23.63       24.44      2.55 o
 -14   2   5       11.35        9.91      2.06 o
 -13   2   5        1.22        1.63      1.01 o
 -12   2   5        2.97        1.90      1.00 o
 -11   2   5        0.08       -1.36      1.12 o
 -10   2   5        1.75        1.29      0.73 o
  -9   2   5      220.62      221.97      3.03 o
  -8   2   5      190.81      177.58      2.50 o
  -7   2   5       70.64       67.32      1.20 o
  -6   2   5       32.59       32.11      1.10 o
  -5   2   5      472.13      465.13      4.59 o
  -4   2   5        5.57        8.50      0.74 o
  -3   2   5      112.06      106.74      1.73 o
  -2   2   5      279.84      262.38      3.11 o
  -1   2   5      154.62      143.10      1.77 o
   0   2   5      241.62      258.83      2.91 o
   1   2   5      314.00      312.40      3.26 o
   2   2   5     1452.56     1491.09      9.56 o
   3   2   5      169.78      152.35      2.01 o
   4   2   5     1041.86     1053.31      7.98 o
   5   2   5      162.53      169.28      2.53 o
   6   2   5      188.07      183.32      3.03 o
   7   2   5       19.65       19.38      1.62 o
   8   2   5       63.48       72.37      2.43 o
   9   2   5        3.63        4.15      1.49 o
  10   2   5        3.67        3.17      1.54 o
 -14   3   5        0.02        0.13      1.29 o
 -13   3   5        6.80        8.94      1.35 o
 -12   3   5        0.41       -0.96      0.94 o
 -11   3   5        3.28        3.27      0.98 o
 -10   3   5       28.36       26.30      1.39 o
  -9   3   5        0.03       -0.51      0.68 o
  -8   3   5       58.00       55.08      1.47 o
  -7   3   5      355.80      336.55      3.12 o
  -6   3   5       53.86       56.72      1.65 o
  -5   3   5      149.68      123.04      1.90 o
  -4   3   5        4.13        2.86      0.72 o
  -3   3   5      834.73      912.09     10.60 o
  -2   3   5       13.41       19.79      0.84 o
  -1   3   5      226.96      225.03      2.78 o
   0   3   5        0.38       -0.48      0.36 o
   1   3   5      924.34      970.32      7.61 o
   2   3   5      333.75      327.12      3.57 o
   3   3   5       15.45       18.42      0.80 o
   4   3   5        2.11        0.81      0.59 o
   5   3   5      442.18      439.98      4.40 o
   6   3   5      448.45      442.99      5.64 o
   7   3   5        0.61        1.75      1.01 o
   8   3   5        9.28        6.87      1.82 o
   9   3   5        2.15        0.00      1.20 o
  10   3   5       30.33       36.20      2.28 o
 -13   4   5        0.39        0.07      1.24 o
 -12   4   5        3.15        1.91      1.04 o
 -11   4   5        5.69        4.84      1.10 o
 -10   4   5        3.97        4.38      0.98 o
  -9   4   5        5.60        4.17      0.86 o
  -8   4   5      151.48      148.91      2.37 o
  -7   4   5        6.84        5.41      0.90 o
  -6   4   5       18.07       18.82      1.05 o
  -5   4   5      192.69      200.83      3.35 o
  -4   4   5        6.65        7.73      1.55 o
  -3   4   5        4.72        3.61      0.76 o
  -2   4   5       22.20       20.99      0.98 o
  -1   4   5       19.63       14.80      0.91 o
   0   4   5       37.45       44.60      1.20 o
   1   4   5       87.67       86.54      2.39 o
   2   4   5        0.61        1.83      0.65 o
   3   4   5      173.45      168.60      2.51 o
   4   4   5      242.08      249.41      3.21 o
   5   4   5       19.67       17.13      1.57 o
   6   4   5        3.18        1.11      0.98 o
   7   4   5       16.02       12.66      1.45 o
   8   4   5        8.02        6.67      1.35 o
   9   4   5       31.20       35.18      4.66 o
 -12   5   5        0.35        1.00      1.26 o
 -11   5   5        3.27        1.15      1.00 o
 -10   5   5       18.95       14.90      1.38 o
  -9   5   5       39.33       36.50      1.83 o
  -8   5   5      110.74      109.97      2.41 o
  -7   5   5       58.04       61.42      1.91 o
  -6   5   5        0.01        0.87      0.63 o
  -5   5   5       77.48       75.80      2.01 o
  -4   5   5      510.26      506.35      7.80 o
  -3   5   5        0.87        0.84      1.17 o
  -2   5   5      259.24      267.34      3.58 o
  -1   5   5        0.83        0.90      0.62 o
   0   5   5      104.17      103.85      2.07 o
   1   5   5       30.03       30.29      1.31 o
   2   5   5        4.38        5.23      0.90 o
   3   5   5       25.79       27.89      1.27 o
   4   5   5       73.36       78.94      2.09 o
   5   5   5       84.48       82.09      2.24 o
   6   5   5       18.25       19.63      1.65 o
   7   5   5       37.33       35.08      2.52 o
   8   5   5        2.34        0.40      1.72 o
 -11   6   5       14.05       18.70      2.43 o
 -10   6   5       13.65       10.12      1.16 o
  -9   6   5       21.75       22.19      1.51 o
  -8   6   5       76.17       76.66      2.12 o
  -7   6   5        0.11        0.72      0.85 o
  -6   6   5        2.39        4.29      1.64 o
  -5   6   5      308.81      306.49      5.90 o
  -4   6   5       85.42       78.50      2.86 o
  -3   6   5       30.78       26.05      2.54 o
  -2   6   5        6.61        6.85      1.41 o
  -1   6   5        0.53        0.25      1.08 o
   0   6   5       67.88       67.07      2.86 o
   1   6   5        0.31        0.38      1.12 o
   2   6   5        2.58        1.07      1.25 o
   3   6   5      206.63      216.51      5.32 o
   4   6   5        0.30        0.00      1.32 o
   5   6   5       46.61       49.00      3.34 o
   6   6   5        9.13       12.38      1.85 o
   7   6   5       17.74       23.84      2.31 o
 -10   7   5        3.63        6.33      1.18 o
  -9   7   5       25.25       20.19      1.50 o
  -8   7   5       23.75       26.65      2.48 o
  -7   7   5        0.88        2.07      1.75 o
  -6   7   5       31.79       34.31      2.93 o
  -5   7   5        9.52        8.63      1.87 o
  -4   7   5       10.34       10.97      1.89 o
  -3   7   5        6.19        2.65      1.52 o
  -2   7   5        9.92        7.81      1.73 o
  -1   7   5        5.40        3.75      1.70 o
   0   7   5        0.23        0.09      1.23 o
   1   7   5       15.18       16.85      1.94 o
   2   7   5        1.63        2.54      1.46 o
   3   7   5        6.05        6.76      1.30 o
   4   7   5        4.95        4.61      1.21 o
   5   7   5        3.72        3.09      1.53 o
   6   7   5       13.59       12.21      1.95 o
  -8   8   5        4.56        4.33      2.34 o
  -7   8   5        1.51        0.35      1.80 o
  -6   8   5        1.60        1.88      3.64 o
  -5   8   5       13.55       17.52      2.54 o
  -4   8   5      109.94      101.82      4.97 o
  -3   8   5        1.82       -1.62      1.53 o
  -2   8   5        0.00        0.69      1.96 o
  -1   8   5        0.52        0.64      2.02 o
   0   8   5        1.80        2.46      2.74 o
   1   8   5       15.27       16.24      2.08 o
   2   8   5       35.00       32.98      3.58 o
   3   8   5        9.51        6.95      1.88 o
 -15   0   6        5.95        7.74      4.39 o
 -14   0   6        0.38        6.24      3.52 o
 -13   0   6        0.09       -0.97      1.32 o
 -12   0   6       36.58       32.21      2.43 o
 -11   0   6       57.54       54.53      4.29 o
 -10   0   6        6.41        6.44      1.29 o
  -9   0   6        0.96        0.15      0.93 o
  -8   0   6      436.59      416.19      6.10 o
  -7   0   6        6.93       11.09      1.07 o
  -6   0   6     1249.19     1314.61     21.49 o
  -5   0   6     2883.97     2985.58     69.47 o
  -4   0   6       14.82       25.88      0.73 o
  -3   0   6      242.99      216.88      5.37 o
  -2   0   6     1620.72     1611.26     20.82 o
  -1   0   6      906.84      858.71      6.73 o
   0   0   6     5399.42     5702.09     96.19 o
   1   0   6     1480.41     1818.47     17.04 o
   2   0   6        0.01        1.27      0.55 o
   3   0   6      385.93      363.95      5.25 o
   4   0   6      229.16      233.93      3.87 o
   5   0   6     1151.95     1126.97     15.94 o
   6   0   6      388.01      392.83      5.35 o
   7   0   6       56.72       51.42      2.76 o
   8   0   6       73.51       80.61      4.04 o
   9   0   6       25.76       28.71      3.81 o
  10   0   6       18.35       25.13      3.81 o
 -15   1   6        0.37        0.97      5.14 o
 -14   1   6        0.06       -0.02      1.53 o
 -13   1   6        0.00        0.21      0.94 o
 -12   1   6        2.92        3.30      0.84 o
 -11   1   6       24.95       22.00      1.19 o
 -10   1   6      418.41      413.79      4.88 o
  -9   1   6      370.48      375.32      4.05 o
  -8   1   6       29.72       31.70      1.17 o
  -7   1   6      126.62      127.12      2.34 o
  -6   1   6       43.51       43.11      0.93 o
  -5   1   6     1203.96     1399.25      9.64 o
  -4   1   6     3222.41     3327.08     41.19 o
  -3   1   6       46.96       60.42      0.93 o
  -2   1   6      185.59      178.88      1.57 o
  -1   1   6      134.36      138.06      1.37 o
   0   1   6       59.93       61.89      1.12 o
   1   1   6     2734.80     2997.67     17.10 o
   2   1   6      685.13      695.97      5.04 o
   3   1   6       24.02       15.81      0.75 o
   4   1   6      415.21      390.75      3.56 o
   5   1   6        0.59        1.56      0.69 o
   6   1   6        0.89        0.08      0.77 o
   7   1   6        7.25        4.05      1.18 o
   8   1   6       90.37       91.34      2.65 o
   9   1   6        2.16        4.88      1.82 o
  10   1   6        2.06        2.57      1.77 o
 -14   2   6        0.08        0.60      1.25 o
 -13   2   6        1.27        0.45      0.96 o
 -12   2   6       16.03       15.39      1.37 o
 -11   2   6        0.39       -1.14      0.76 o
 -10   2   6       21.08       23.35      1.26 o
  -9   2   6      144.17      132.98      2.85 o
  -8   2   6       28.11       28.81      1.19 o
  -7   2   6       10.10       12.45      0.51 o
  -6   2   6       36.00       33.38      1.45 o
  -5   2   6      145.04      128.56      1.77 o
  -4   2   6       14.10       16.49      0.90 o
  -3   2   6      111.71      123.15      2.19 o
  -2   2   6      218.21      232.25      2.44 o
  -1   2   6      158.07      150.68      2.08 o
   0   2   6      902.92      972.92      7.60 o
   1   2   6      494.05      524.60      5.93 o
   2   2   6       90.28       96.26      1.39 o
   3   2   6       14.18       16.06      0.86 o
   4   2   6        3.23        3.22      0.70 o
   5   2   6      189.71      189.57      2.85 o
   6   2   6      563.38      544.24      6.48 o
   7   2   6        2.85        2.32      1.05 o
   8   2   6        4.05        1.75      1.11 o
   9   2   6       11.23       12.73      4.10 o
 -14   3   6        4.09        5.51      1.44 o
 -13   3   6        0.72        0.23      1.04 o
 -12   3   6        5.88        5.34      1.12 o
 -11   3   6        2.82        2.08      0.94 o
 -10   3   6      411.12      413.10      4.73 o
  -9   3   6       74.56       65.23      1.67 o
  -8   3   6        9.66        8.58      0.70 o
  -7   3   6       13.46       17.02      1.33 o
  -6   3   6       44.42       39.82      1.22 o
  -5   3   6      297.71      358.71      5.28 o
  -4   3   6      349.90      391.51      5.53 o
  -3   3   6      238.30      242.83      3.36 o
  -2   3   6      462.25      470.38      4.85 o
  -1   3   6       26.76       28.72      1.25 o
   0   3   6      351.40      373.20      5.94 o
   1   3   6      122.64      126.00      2.10 o
   2   3   6       80.26       82.82      2.30 o
   3   3   6       93.55       93.73      1.81 o
   4   3   6      550.02      548.68      5.46 o
   5   3   6      281.64      294.05      4.29 o
   6   3   6        9.83       11.15      1.41 o
   7   3   6        0.09       -0.71      0.97 o
   8   3   6        1.19        1.83      1.21 o
   9   3   6       12.12       10.16      1.67 o
 -13   4   6        2.79        3.79      1.37 o
 -12   4   6        3.15        4.02      1.11 o
 -11   4   6        9.42        8.11      1.14 o
 -10   4   6       20.98       22.52      1.41 o
  -9   4   6      247.58      239.50      2.88 o
  -8   4   6      252.75      260.17      2.86 o
  -7   4   6       30.49       23.83      1.14 o
  -6   4   6      267.66      258.74      4.06 o
  -5   4   6       54.45       52.02      1.87 o
  -4   4   6       18.16       14.70      0.99 o
  -3   4   6       47.92       53.33      1.67 o
  -2   4   6      598.42      616.62      5.79 o
  -1   4   6      228.86      243.56      3.23 o
   0   4   6        3.16        3.85      0.87 o
   1   4   6       93.30       89.89      1.54 o
   2   4   6        4.95        7.61      0.73 o
   3   4   6        8.17        5.70      0.95 o
   4   4   6       49.53       45.48      1.73 o
   5   4   6        4.19        5.39      1.11 o
   6   4   6      200.56      197.40      3.66 o
   7   4   6        0.26        1.25      1.14 o
   8   4   6       30.10       33.31      2.11 o
 -13   5   6       10.29       11.42      1.71 o
 -12   5   6       10.23       10.29      1.58 o
 -11   5   6        1.86        2.87      1.05 o
 -10   5   6       39.69       39.50      1.82 o
  -9   5   6        2.06        4.00      0.90 o
  -8   5   6       30.32       25.23      1.35 o
  -7   5   6       37.36       36.89      3.03 o
  -6   5   6      193.74      189.69      3.56 o
  -5   5   6       29.25       29.96      1.45 o
  -4   5   6       23.97       24.68      1.57 o
  -3   5   6        7.82        6.09      0.91 o
  -2   5   6       52.78       57.86      1.60 o
  -1   5   6       80.38       81.22      3.12 o
   0   5   6       50.39       48.28      1.77 o
   1   5   6       35.59       33.62      1.61 o
   2   5   6      132.45      141.33      2.78 o
   3   5   6       10.70       10.37      1.08 o
   4   5   6       85.35      103.37      2.67 o
   5   5   6       40.40       51.99      3.75 o
   6   5   6        0.01       -1.50      1.04 o
   7   5   6        0.26       -1.08      1.42 o
 -11   6   6        1.03       -1.51      1.01 o
 -10   6   6        0.01       -0.94      0.94 o
  -9   6   6        9.78       13.75      1.15 o
  -8   6   6       14.68       21.03      2.48 o
  -7   6   6       45.11       48.31      2.38 o
  -6   6   6       41.64       42.01      1.94 o
  -5   6   6      101.71       95.16      2.54 o
  -4   6   6        0.43        0.80      0.86 o
  -3   6   6       42.37       39.12      1.87 o
  -2   6   6        0.74       -0.11      0.96 o
  -1   6   6        5.46        4.76      1.01 o
   0   6   6        9.82        8.69      1.14 o
   1   6   6        0.38       -0.77      0.93 o
   2   6   6       99.49      110.54      2.52 o
   3   6   6        1.03        1.03      1.34 o
   4   6   6        5.68        4.94      1.45 o
   5   6   6        8.03        7.37      1.65 o
   6   6   6        0.66       -0.78      2.18 o
 -10   7   6        6.86        5.52      1.06 o
  -9   7   6        2.56        1.22      1.72 o
  -8   7   6       10.87        6.01      2.00 o
  -7   7   6       26.64       25.28      2.72 o
  -6   7   6       90.26       91.74      5.86 o
  -5   7   6       51.54       43.94      3.21 o
  -4   7   6        2.18       -0.57      1.39 o
  -3   7   6        1.53        0.26      1.36 o
  -2   7   6        2.85        4.39      2.14 o
  -1   7   6       34.07       33.24      2.98 o
   0   7   6        0.06       -0.16      1.31 o
   1   7   6       65.68       76.16      5.40 o
   2   7   6        5.14        3.18      1.63 o
   3   7   6       26.54       27.18      4.01 o
   4   7   6        6.24        6.10      2.12 o
   5   7   6        0.41        1.31      1.86 o
  -7   8   6        7.89       10.14      2.29 o
  -6   8   6        0.79        0.59      1.78 o
  -5   8   6       49.63       48.63      5.72 o
  -4   8   6        3.00        0.72      1.64 o
  -3   8   6        3.18        2.77      2.37 o
  -2   8   6        2.68        3.35      2.20 o
  -1   8   6        1.03        0.90      1.81 o
   0   8   6        0.24        6.50      5.32 o
   1   8   6       38.29       33.98      3.32 o
   2   8   6       12.24       13.12      2.52 o
 -15   1   7        0.05        0.13      3.41 o
 -14   1   7        0.02        0.86      1.18 o
 -13   1   7        1.04        0.64      1.24 o
 -12   1   7        1.69        0.29      0.73 o
 -11   1   7       19.92       15.90      1.04 o
 -10   1   7       13.25       15.09      1.02 o
  -9   1   7        0.21        1.52      0.56 o
  -8   1   7      119.98      114.37      1.86 o
  -7   1   7       23.01       23.65      0.86 o
  -6   1   7      254.32      249.62      3.03 o
  -5   1   7      113.97      110.67      1.63 o
  -4   1   7      244.93      258.67      3.24 o
  -3   1   7       17.03       17.06      0.71 o
  -2   1   7        0.08        0.32      0.34 o
  -1   1   7       85.70       80.18      1.54 o
   0   1   7      121.76      132.69      1.72 o
   1   1   7      207.52      233.38      1.77 o
   2   1   7       20.36       27.23      0.82 o
   3   1   7      196.15      183.21      2.16 o
   4   1   7      335.11      319.92      3.19 o
   5   1   7      161.00      151.25      2.33 o
   6   1   7       18.28       14.12      1.08 o
   7   1   7       38.45       35.40      1.92 o
   8   1   7       11.72       15.57      2.31 o
   9   1   7        2.85        6.28      3.38 o
 -15   2   7       13.02       19.95      2.58 o
 -14   2   7       14.84       20.07      1.99 o
 -13   2   7        3.24        1.77      1.58 o
 -12   2   7        9.76        9.31      2.09 o
 -11   2   7       46.79       44.76      1.71 o
 -10   2   7      407.59      442.85      5.14 o
  -9   2   7      449.41      423.07      4.75 o
  -8   2   7        4.59        5.42      0.56 o
  -7   2   7       22.12       26.22      1.19 o
  -6   2   7      436.23      458.28      4.11 o
  -5   2   7      940.55      993.75      9.85 o
  -4   2   7      114.81      145.30      2.31 o
  -3   2   7      199.43      197.66      2.98 o
  -2   2   7      234.13      220.31      2.69 o
  -1   2   7     2361.65     2445.07     25.41 o
   0   2   7      677.73      643.05      5.54 o
   1   2   7      485.49      433.55      3.83 o
   2   2   7       59.43       52.38      1.21 o
   3   2   7      361.48      360.33      4.03 o
   4   2   7      113.28      114.68      2.68 o
   5   2   7        7.77        5.22      0.96 o
   6   2   7       37.00       43.01      1.79 o
   7   2   7        2.32        4.06      1.06 o
   8   2   7        2.96        1.92      1.26 o
   9   2   7        3.39        4.23      1.64 o
 -14   3   7        0.07       -0.43      1.25 o
 -13   3   7       11.06       10.79      1.73 o
 -12   3   7       10.50       13.45      1.34 o
 -11   3   7        0.34       -0.32      0.90 o
 -10   3   7        0.47        2.25      0.87 o
  -9   3   7       10.09        9.44      0.84 o
  -8   3   7      333.88      333.92      4.11 o
  -7   3   7       74.91       69.61      1.58 o
  -6   3   7       97.59      116.92      3.02 o
  -5   3   7        6.86        8.36      0.86 o
  -4   3   7       11.47       10.79      0.94 o
  -3   3   7        1.42        1.25      0.51 o
  -2   3   7        7.84        5.22      0.62 o
  -1   3   7       40.00       34.21      1.30 o
   0   3   7       50.03       47.99      1.56 o
   1   3   7       61.88       66.04      2.23 o
   2   3   7      100.45      102.56      2.02 o
   3   3   7       91.37       93.18      1.82 o
   4   3   7        4.78        5.86      1.08 o
   5   3   7       24.84       25.84      1.62 o
   6   3   7        3.53        3.09      1.10 o
   7   3   7       10.40       12.77      1.56 o
   8   3   7       12.89       16.12      1.78 o
 -13   4   7        1.35        0.97      1.29 o
 -12   4   7        4.19        2.61      1.03 o
 -11   4   7       14.89       14.07      1.26 o
 -10   4   7      115.05      107.94      3.34 o
  -9   4   7      282.92      311.29      3.97 o
  -8   4   7       16.10       14.33      1.06 o
  -7   4   7        6.27        4.51      1.64 o
  -6   4   7        4.47        3.02      0.78 o
  -5   4   7       21.07       19.58      1.95 o
  -4   4   7       40.09       43.02      1.66 o
  -3   4   7       38.49       29.36      1.45 o
  -2   4   7       79.13       79.80      2.86 o
  -1   4   7       34.02       33.28      1.63 o
   0   4   7      133.09      134.70      2.40 o
   1   4   7        0.27        0.06      0.67 o
   2   4   7       13.34        8.75      1.14 o
   3   4   7       89.84       92.17      2.14 o
   4   4   7      124.68      128.50      2.80 o
   5   4   7       17.49       17.96      2.27 o
   6   4   7       25.36       26.79      1.75 o
   7   4   7        0.01       -1.75      1.17 o
   8   4   7        2.60        0.31      1.30 o
 -13   5   7       15.03       15.83      1.81 o
 -12   5   7       17.99       20.54      1.66 o
 -11   5   7       20.28       19.90      1.49 o
 -10   5   7       15.87       11.57      1.16 o
  -9   5   7        2.10        2.62      0.69 o
  -8   5   7       58.21       58.90      2.61 o
  -7   5   7      341.81      347.52      5.93 o
  -6   5   7        5.03        5.72      1.10 o
  -5   5   7       17.89       20.10      1.39 o
  -4   5   7       70.66       70.93      1.94 o
  -3   5   7        0.03       -0.10      1.05 o
  -2   5   7        0.36        0.23      0.71 o
  -1   5   7       11.69       14.41      1.21 o
   0   5   7        0.08       -0.67      0.71 o
   1   5   7      187.89      204.36      7.15 o
   2   5   7       26.73       30.16      1.89 o
   3   5   7        8.63        6.60      1.19 o
   4   5   7      226.42      241.70      7.52 o
   5   5   7       38.48       41.57      2.13 o
   6   5   7        0.30        1.26      1.22 o
   7   5   7       39.23       46.68      4.89 o
 -11   6   7       17.34       14.78      1.88 o
 -10   6   7       18.90       13.63      2.93 o
  -9   6   7        5.92        6.52      1.58 o
  -8   6   7       15.67       15.41      1.79 o
  -7   6   7        8.00        6.10      1.46 o
  -6   6   7        3.51        2.19      1.35 o
  -5   6   7       19.63       21.68      1.52 o
  -4   6   7        5.09        4.49      1.07 o
  -3   6   7        0.05       -0.46      0.97 o
  -2   6   7       70.79       73.76      2.46 o
  -1   6   7        5.25        6.79      1.28 o
   0   6   7       90.51       96.96      3.74 o
   1   6   7       35.53       40.49      1.86 o
   2   6   7       29.43       34.48      2.20 o
   3   6   7        0.25        0.28      1.78 o
   4   6   7       48.82       52.90      2.83 o
   5   6   7       15.88       13.72      1.93 o
   6   6   7        0.02        2.30      1.70 o
 -10   7   7        0.73        4.27      1.99 o
  -9   7   7        7.89        9.77      2.26 o
  -8   7   7        0.14        0.61      1.58 o
  -7   7   7       34.67       37.81      3.15 o
  -6   7   7       77.51       69.18      3.66 o
  -5   7   7        8.08        9.18      1.91 o
  -4   7   7       14.27       10.61      1.90 o
  -3   7   7        2.27        0.17      1.91 o
  -2   7   7        1.32       -1.79      1.85 o
  -1   7   7        7.45        8.64      2.02 o
   0   7   7       52.13       48.16      3.66 o
   1   7   7       97.89       99.23      4.58 o
   2   7   7        0.00       -1.62      1.37 o
   3   7   7        0.36        2.29      1.98 o
   4   7   7        0.49        1.31      2.72 o
  -7   8   7       10.54       14.12      2.46 o
  -6   8   7        5.46        5.18      1.97 o
  -5   8   7        0.68       -0.06      2.14 o
  -4   8   7        2.00        1.73      2.25 o
  -3   8   7        3.87        2.02      2.25 o
  -2   8   7        0.10        0.87      2.08 o
  -1   8   7        0.70        1.28      1.92 o
   0   8   7        1.06        1.95      2.17 o
   1   8   7        0.88        0.92      2.01 o
 -15   0   8        1.43        6.64      4.16 o
 -14   0   8        0.21       -1.05      1.37 o
 -13   0   8       12.58       13.29      1.95 o
 -12   0   8      488.72      530.34     10.48 o
 -11   0   8     1322.91     1337.78     27.20 o
 -10   0   8       97.10      109.66      3.17 o
  -9   0   8       11.96        9.44      1.23 o
  -8   0   8       14.08       21.82      1.42 o
  -7   0   8      353.35      437.57      5.85 o
  -6   0   8     1217.50     1336.02     14.42 o
  -5   0   8       35.37       44.27      1.57 o
  -4   0   8      273.82      288.48      7.26 o
  -3   0   8       30.11       23.01      0.98 o
  -2   0   8      557.45      571.88      5.77 o
  -1   0   8      618.33      657.65      7.59 o
   0   0   8      881.49      881.98      9.05 o
   1   0   8      200.37      172.05      3.22 o
   2   0   8      468.74      436.35      5.64 o
   3   0   8      188.97      171.72      3.34 o
   4   0   8      145.73      140.85      3.18 o
   5   0   8       99.81       99.13      2.88 o
   6   0   8       58.69       63.25      3.44 o
   7   0   8       97.32      113.53      5.58 o
   8   0   8       27.77       45.29      4.68 o
 -15   1   8        0.69       -1.58      1.74 o
 -14   1   8        3.56        2.20      1.22 o
 -13   1   8       41.24       38.50      1.92 o
 -12   1   8       55.87       62.17      3.68 o
 -11   1   8       42.85       47.79      3.03 o
 -10   1   8        0.03        1.22      0.97 o
  -9   1   8       83.79       78.27      3.32 o
  -8   1   8      109.44       92.91      2.05 o
  -7   1   8      411.55      459.38      3.81 o
  -6   1   8      184.90      197.43      2.49 o
  -5   1   8      220.76      229.07      3.56 o
  -4   1   8      274.23      240.83      3.04 o
  -3   1   8        0.20        0.25      0.37 o
  -2   1   8     1232.70     1258.29      9.70 o
  -1   1   8      157.19      201.95      2.26 o
   0   1   8        1.97        2.17      0.38 o
   1   1   8       22.89       20.23      0.78 o
   2   1   8       13.52        9.02      0.67 o
   3   1   8        0.00       -0.69      0.46 o
   4   1   8       44.01       38.37      1.48 o
   5   1   8       32.93       34.42      1.50 o
   6   1   8       14.95       13.74      1.31 o
   7   1   8       60.23       63.36      2.29 o
   8   1   8        2.91       -0.24      1.45 o
 -15   2   8        1.29        2.24      2.26 o
 -14   2   8        2.66        4.20      1.24 o
 -13   2   8       26.78       29.99      2.15 o
 -12   2   8      217.49      229.19      3.65 o
 -11   2   8      374.99      400.53      4.59 o
 -10   2   8        0.19        1.31      0.77 o
  -9   2   8       31.65       31.72      1.26 o
  -8   2   8       32.16       36.59      0.98 o
  -7   2   8        3.83        2.81      0.49 o
  -6   2   8      202.08      231.66      2.35 o
  -5   2   8        0.09       -0.12      0.39 o
  -4   2   8       17.53       29.25      1.27 o
  -3   2   8       29.46       27.53      1.00 o
  -2   2   8      147.52      127.00      2.00 o
  -1   2   8        2.85        4.67      0.66 o
   0   2   8       93.17       92.71      1.69 o
   1   2   8       46.49       46.79      1.17 o
   2   2   8       33.20       32.56      1.81 o
   3   2   8       57.24       54.29      1.96 o
   4   2   8       27.91       27.45      1.31 o
   5   2   8       27.86       24.91      1.44 o
   6   2   8        0.43       -1.02      0.83 o
   7   2   8        0.27        0.26      1.22 o
   8   2   8        1.27        0.95      1.53 o
 -14   3   8        0.14        1.47      1.36 o
 -13   3   8        0.80        1.47      1.05 o
 -12   3   8       11.27        9.65      1.18 o
 -11   3   8        5.24        3.39      0.95 o
 -10   3   8       21.77       19.86      1.23 o
  -9   3   8       53.70       53.09      1.36 o
  -8   3   8        0.02       -0.63      0.60 o
  -7   3   8        0.83        1.22      0.76 o
  -6   3   8      184.29      190.43      4.82 o
  -5   3   8       81.18       78.36      1.99 o
  -4   3   8      176.72      188.32      2.83 o
  -3   3   8      271.37      282.92      3.32 o
  -2   3   8        3.27        1.21      0.65 o
  -1   3   8      966.16     1015.45      8.92 o
   0   3   8       10.08        9.43      0.91 o
   1   3   8        8.20        7.52      0.91 o
   2   3   8       29.80       30.59      0.93 o
   3   3   8        4.74        4.54      0.87 o
   4   3   8      292.80      292.62      6.97 o
   5   3   8        1.29        1.08      1.02 o
   6   3   8       36.92       37.45      1.96 o
   7   3   8       14.63       13.44      1.87 o
 -13   4   8        7.08        6.69      1.23 o
 -12   4   8       18.27       15.45      1.53 o
 -11   4   8        0.17        1.26      0.83 o
 -10   4   8        8.11       12.67      1.02 o
  -9   4   8        0.00        0.46      0.72 o
  -8   4   8        1.59        3.25      0.99 o
  -7   4   8       56.74       60.64      2.07 o
  -6   4   8        1.56        0.01      0.73 o
  -5   4   8        0.84        2.99      0.98 o
  -4   4   8        7.88        9.92      0.87 o
  -3   4   8       27.55       31.49      1.47 o
  -2   4   8        1.19        0.64      0.62 o
  -1   4   8       81.38       78.09      2.22 o
   0   4   8      601.79      594.43     13.32 o
   1   4   8       44.66       43.95      1.75 o
   2   4   8      249.12      261.03      4.64 o
   3   4   8      269.86      285.22      4.39 o
   4   4   8        4.83        5.15      1.15 o
   5   4   8        0.33        1.05      1.02 o
   6   4   8       27.61       34.03      3.12 o
   7   4   8       18.95       23.52      1.99 o
 -13   5   8        2.48        3.61      1.26 o
 -12   5   8        8.27        8.20      1.98 o
 -11   5   8        4.06        4.25      1.01 o
 -10   5   8        0.37        0.26      0.67 o
  -9   5   8        0.23       -0.47      1.19 o
  -8   5   8       22.36       19.42      1.83 o
  -7   5   8        3.85        3.51      1.25 o
  -6   5   8       11.80       14.21      1.32 o
  -5   5   8        2.28        1.72      0.87 o
  -4   5   8        6.19        7.45      1.00 o
  -3   5   8       40.00       40.93      1.95 o
  -2   5   8        6.64        6.69      1.07 o
  -1   5   8      181.73      192.67      3.13 o
   0   5   8       19.91       19.42      1.51 o
   1   5   8        5.31        4.61      1.44 o
   2   5   8       68.50       68.85      2.95 o
   3   5   8        0.12        0.29      1.12 o
   4   5   8       17.28       19.64      1.69 o
   5   5   8       26.71       25.24      1.90 o
   6   5   8        1.23        0.79      1.26 o
 -11   6   8        0.07        0.60      1.66 o
 -10   6   8        1.10       -0.29      2.95 o
  -9   6   8        3.96        5.90      1.55 o
  -8   6   8       41.92       38.62      2.77 o
  -7   6   8        8.75        7.35      1.32 o
  -6   6   8        3.20        3.88      1.13 o
  -5   6   8        2.19        1.00      1.01 o
  -4   6   8       12.02       10.89      1.25 o
  -3   6   8        2.74       -0.78      2.98 o
  -2   6   8        1.17        0.68      1.29 o
  -1   6   8       24.21       22.08      2.02 o
   0   6   8       44.18       51.21      2.31 o
   1   6   8       32.89       32.78      2.29 o
   2   6   8        0.33        2.89      1.53 o
   3   6   8        1.81        1.82      1.40 o
   4   6   8       37.57       37.66      2.53 o
   5   6   8        0.09        0.51      1.56 o
 -10   7   8        5.40        6.76      2.12 o
  -9   7   8        0.17        1.01      1.91 o
  -8   7   8        0.16       -0.16      1.65 o
  -7   7   8       14.09       12.85      2.69 o
  -6   7   8        0.59       -1.40      1.33 o
  -5   7   8       25.33       27.38      3.52 o
  -4   7   8        8.53        6.87      2.54 o
  -3   7   8        6.36        4.68      2.37 o
  -2   7   8       31.46       26.86      3.58 o
  -1   7   8       22.39       25.10      3.09 o
   0   7   8       20.70       19.27      2.11 o
   1   7   8        5.75        6.21      1.73 o
   2   7   8       87.93       99.34      4.97 o
   3   7   8        7.14        2.95      2.08 o
  -7   8   8       11.42        6.36      2.72 o
  -6   8   8        0.86        0.58      2.43 o
  -5   8   8        0.06        1.33      2.31 o
  -4   8   8        0.18       -1.04      2.14 o
  -3   8   8        4.83        8.78      2.72 o
  -2   8   8        1.04       -0.69      2.14 o
  -1   8   8       12.36       10.57      2.89 o
   0   8   8        1.08        3.91      2.24 o
 -15   1   9        1.58        2.94      1.31 o
 -14   1   9        0.07        0.51      1.09 o
 -13   1   9       30.60       32.36      1.78 o
 -12   1   9       24.48       32.14      1.68 o
 -11   1   9       29.69       22.91      1.37 o
 -10   1   9        0.04        0.10      0.82 o
  -9   1   9       21.23       23.42      1.32 o
  -8   1   9       34.11       34.57      1.11 o
  -7   1   9        0.32        1.62      0.41 o
  -6   1   9       14.23       17.86      1.23 o
  -5   1   9       60.03       50.34      1.69 o
  -4   1   9       49.05       47.77      1.24 o
  -3   1   9      221.97      224.28      2.70 o
  -2   1   9      585.05      604.63      5.22 o
  -1   1   9      140.78      136.80      1.88 o
   0   1   9       48.93       48.50      1.03 o
   1   1   9      133.37      129.21      1.95 o
   2   1   9      172.59      173.20      2.33 o
   3   1   9       19.42       22.91      1.09 o
   4   1   9       40.50       42.68      2.75 o
   5   1   9       23.38       20.55      1.29 o
   6   1   9        0.32       -0.46      0.82 o
   7   1   9        7.60        5.49      1.67 o
 -15   2   9        6.52       12.58      1.92 o
 -14   2   9       34.39       41.33      2.36 o
 -13   2   9       43.11       50.03      2.52 o
 -12   2   9        4.67        1.53      1.08 o
 -11   2   9       24.91       25.03      1.54 o
 -10   2   9       77.66       79.12      1.80 o
  -9   2   9        9.90       11.82      1.04 o
  -8   2   9      209.23      215.06      2.55 o
  -7   2   9       62.86       61.68      1.48 o
  -6   2   9        3.41        2.36      0.74 o
  -5   2   9       61.69       62.60      2.41 o
  -4   2   9      159.71      166.34      2.13 o
  -3   2   9       78.47       74.85      1.54 o
  -2   2   9      233.44      223.82      2.81 o
  -1   2   9       13.07       19.15      0.97 o
   0   2   9       90.75       87.60      1.69 o
   1   2   9       22.81       25.19      0.80 o
   2   2   9      162.29      161.97      2.24 o
   3   2   9      113.36       99.26      1.85 o
   4   2   9       85.43       92.24      2.49 o
   5   2   9        5.56        9.44      1.36 o
   6   2   9       71.11       71.97      2.61 o
   7   2   9       46.38       53.17      3.12 o
 -14   3   9        2.08        2.96      1.39 o
 -13   3   9       21.22       22.88      2.50 o
 -12   3   9       25.82       23.31      1.44 o
 -11   3   9       51.18       53.54      1.80 o
 -10   3   9        0.41        1.17      0.63 o
  -9   3   9       31.91       35.20      1.51 o
  -8   3   9      128.03      120.74      2.75 o
  -7   3   9       26.59       24.51      1.79 o
  -6   3   9        5.32        6.03      0.83 o
  -5   3   9       26.33       19.71      1.02 o
  -4   3   9        0.14       -0.74      0.49 o
  -3   3   9      187.20      191.02      3.00 o
  -2   3   9       89.26       93.99      2.56 o
  -1   3   9       27.30       25.25      1.27 o
   0   3   9      161.13      159.06      2.71 o
   1   3   9       27.06       27.61      1.65 o
   2   3   9        5.32        3.98      0.84 o
   3   3   9        4.44        3.65      1.07 o
   4   3   9       46.08       48.99      2.07 o
   5   3   9       16.86       18.16      1.53 o
   6   3   9        5.79        5.14      1.46 o
   7   3   9        1.78        0.35      1.58 o
 -13   4   9       11.66       11.65      1.32 o
 -12   4   9       11.05       16.65      1.31 o
 -11   4   9        0.03       -0.04      0.76 o
 -10   4   9       45.31       44.18      1.35 o
  -9   4   9       38.14       35.84      2.14 o
  -8   4   9        1.63        2.33      1.67 o
  -7   4   9       17.30       22.11      1.48 o
  -6   4   9       18.48       20.99      1.46 o
  -5   4   9        5.98        3.93      0.96 o
  -4   4   9        0.18       -0.52      0.58 o
  -3   4   9       65.26       63.10      1.74 o
  -2   4   9        0.10       -0.90      0.74 o
  -1   4   9        3.15        3.68      0.92 o
   0   4   9       53.02       51.96      2.01 o
   1   4   9       17.18       15.56      1.55 o
   2   4   9       22.78       21.29      1.45 o
   3   4   9       45.55       46.28      2.10 o
   4   4   9        4.37        5.19      1.18 o
   5   4   9        9.44        8.36      1.48 o
   6   4   9        1.01        2.02      1.93 o
 -12   5   9        1.09        0.52      0.89 o
 -11   5   9       10.76       12.80      2.27 o
 -10   5   9        0.34        0.93      1.26 o
  -9   5   9        5.32        3.94      1.39 o
  -8   5   9       22.85       25.70      2.01 o
  -7   5   9        6.01        7.99      1.20 o
  -6   5   9        4.62        3.90      1.00 o
  -5   5   9        3.36        1.82      0.91 o
  -4   5   9       41.47       43.80      1.71 o
  -3   5   9       10.68        9.13      1.51 o
  -2   5   9      283.42      282.26      4.29 o
  -1   5   9       96.98      100.98      3.01 o
   0   5   9       27.42       26.80      2.26 o
   1   5   9       51.31       60.70      2.95 o
   2   5   9      139.30      152.81      4.23 o
   3   5   9       10.82       11.08      1.46 o
   4   5   9        0.21        0.37      1.76 o
   5   5   9       11.87       15.11      1.72 o
 -11   6   9       13.81       17.25      2.47 o
 -10   6   9        0.16       -2.41      1.61 o
  -9   6   9        4.86        3.33      1.52 o
  -8   6   9        1.96        2.50      1.19 o
  -7   6   9        0.12       -0.95      1.02 o
  -6   6   9       14.59       15.67      1.48 o
  -5   6   9        2.02        1.12      1.45 o
  -4   6   9        6.06        6.57      1.45 o
  -3   6   9       16.94       13.41      2.17 o
  -2   6   9       27.56       27.84      2.24 o
  -1   6   9       56.65       54.36      2.41 o
   0   6   9        1.96        4.29      1.55 o
   1   6   9        8.32        8.71      1.63 o
   2   6   9        6.59        7.23      1.74 o
   3   6   9       29.38       32.14      2.49 o
   4   6   9        1.13       -1.83      2.95 o
  -9   7   9        6.03        5.58      1.97 o
  -8   7   9        0.23        0.98      2.20 o
  -7   7   9        0.62        3.64      2.31 o
  -6   7   9        0.59        1.91      2.20 o
  -5   7   9        0.27       -2.02      1.91 o
  -4   7   9        7.97       10.46      2.83 o
  -3   7   9        9.62        6.99      2.66 o
  -2   7   9       30.79       25.71      3.64 o
  -1   7   9        7.33        6.95      1.70 o
   0   7   9        0.87        0.64      1.66 o
   1   7   9        1.10        2.86      2.09 o
   2   7   9        5.84        8.63      2.92 o
  -5   8   9        0.10       -0.40      2.20 o
  -4   8   9        0.03       -1.73      2.20 o
  -3   8   9        6.51        9.65      3.00 o
  -2   8   9       19.35       19.59      3.64 o
 -15   0  10        0.57        0.02      1.53 o
 -14   0  10       43.82       37.15      2.75 o
 -13   0  10       49.32       46.38      2.80 o
 -12   0  10        3.92        1.48      1.28 o
 -11   0  10       17.32       16.03      1.65 o
 -10   0  10        2.31        3.77      0.91 o
  -9   0  10        5.49        2.11      1.18 o
  -8   0  10       16.98        8.65      1.26 o
  -7   0  10        0.51        0.39      0.92 o
  -6   0  10       65.09       67.87      2.86 o
  -5   0  10      164.59      178.73      3.39 o
  -4   0  10       55.31       58.51      2.56 o
  -3   0  10       22.44       19.36      1.57 o
  -2   0  10     1541.72     1497.19     16.32 o
  -1   0  10       91.08       83.23      2.01 o
   0   0  10      257.14      256.95      3.87 o
   1   0  10       62.39       51.37      1.90 o
   2   0  10       30.00       23.18      1.52 o
   3   0  10      282.83      243.03      4.39 o
   4   0  10       23.17       18.40      1.62 o
   5   0  10       19.25       17.04      1.93 o
   6   0  10        2.04        0.99      1.43 o
   7   0  10       23.98       26.16      5.92 o
 -15   1  10        3.55        3.19      1.53 o
 -14   1  10       15.05       13.64      1.43 o
 -13   1  10      209.82      197.14      3.88 o
 -12   1  10        3.34        4.38      1.02 o
 -11   1  10       70.60       67.70      2.51 o
 -10   1  10        3.90        3.61      0.69 o
  -9   1  10        2.94        1.80      0.61 o
  -8   1  10        0.13       -0.03      0.40 o
  -7   1  10       19.44       22.81      1.18 o
  -6   1  10       10.68       12.97      1.11 o
  -5   1  10       19.31       26.86      1.17 o
  -4   1  10       34.98       38.21      1.50 o
  -3   1  10       75.35       75.25      1.54 o
  -2   1  10       14.82       15.04      0.96 o
  -1   1  10      186.73      190.43      2.07 o
   0   1  10        7.26        5.59      0.61 o
   1   1  10      275.49      252.25      2.85 o
   2   1  10       88.27       89.47      1.79 o
   3   1  10       46.96       43.31      1.49 o
   4   1  10       52.13       55.01      1.73 o
   5   1  10       37.66       39.83      1.75 o
   6   1  10       39.18       44.13      1.90 o
 -15   2  10        0.24        1.69      1.51 o
 -14   2  10       28.85       28.29      1.94 o
 -13   2  10       53.26       55.24      2.96 o
 -12   2  10        7.02       10.36      1.26 o
 -11   2  10        3.70        5.32      0.98 o
 -10   2  10       10.32       10.83      0.88 o
  -9   2  10        1.89        4.04      0.57 o
  -8   2  10       54.06       54.43      2.50 o
  -7   2  10       22.09       26.93      1.87 o
  -6   2  10       10.66        9.11      1.85 o
  -5   2  10        0.82       -0.71      1.00 o
  -4   2  10        9.35       10.77      0.91 o
  -3   2  10      241.48      244.12      4.40 o
  -2   2  10      245.95      244.52      4.03 o
  -1   2  10       46.05       47.42      1.97 o
   0   2  10        3.39        3.85      0.79 o
   1   2  10        0.01       -0.37      0.53 o
   2   2  10       39.20       34.11      1.34 o
   3   2  10       67.63       61.00      1.81 o
   4   2  10       40.71       39.90      2.00 o
   5   2  10        4.10        5.48      1.28 o
   6   2  10        0.95        1.55      1.59 o
 -14   3  10        2.05        1.68      1.72 o
 -13   3  10        7.49       12.17      2.28 o
 -12   3  10        9.64       10.95      1.34 o
 -11   3  10       15.90       21.59      1.19 o
 -10   3  10       12.92       15.64      0.89 o
  -9   3  10        9.28        8.60      0.77 o
  -8   3  10        0.72       -0.33      0.74 o
  -7   3  10       32.74       30.56      1.21 o
  -6   3  10       28.14       33.76      1.40 o
  -5   3  10        1.52        0.83      0.58 o
  -4   3  10       89.76       98.28      1.88 o
  -3   3  10        9.44        8.42      1.13 o
  -2   3  10      829.28      832.72      7.76 o
  -1   3  10        0.32       -0.65      0.87 o
   0   3  10        0.52       -1.12      0.75 o
   1   3  10      124.67      122.53      2.25 o
   2   3  10       10.92       12.59      1.14 o
   3   3  10        7.76        9.06      1.21 o
   4   3  10       68.66       63.46      3.69 o
   5   3  10      116.18      116.74      3.14 o
   6   3  10        2.03        0.75      1.51 o
 -13   4  10       21.75       28.65      2.11 o
 -12   4  10        6.20       10.70      1.36 o
 -11   4  10       13.94       14.06      1.12 o
 -10   4  10        1.74        3.47      2.32 o
  -9   4  10        3.23        2.33      1.19 o
  -8   4  10       76.50       77.97      2.68 o
  -7   4  10        0.31        0.11      0.81 o
  -6   4  10        1.28       -0.37      0.82 o
  -5   4  10       99.66       96.32      3.14 o
  -4   4  10       23.84       21.13      1.57 o
  -3   4  10      392.39      399.94      5.69 o
  -2   4  10        0.73        1.56      0.99 o
  -1   4  10       65.20       70.47      2.51 o
   0   4  10        5.13        4.71      1.22 o
   1   4  10       11.29       14.38      3.22 o
   2   4  10        0.10        1.31      1.40 o
   3   4  10       16.14       18.88      2.28 o
   4   4  10        6.45        9.34      1.34 o
   5   4  10        0.81        0.91      1.51 o
 -12   5  10        6.58        7.29      2.12 o
 -11   5  10        0.45       -0.91      1.68 o
 -10   5  10        5.26        7.08      1.90 o
  -9   5  10        1.42        0.24      1.94 o
  -8   5  10       13.67        9.52      1.54 o
  -7   5  10        3.75        3.90      1.03 o
  -6   5  10        0.97       -0.77      0.82 o
  -5   5  10        2.45        1.92      1.18 o
  -4   5  10       15.15       14.61      1.74 o
  -3   5  10        6.68        3.97      1.20 o
  -2   5  10      142.40      146.05      3.56 o
  -1   5  10        0.42        0.96      1.33 o
   0   5  10        0.71       -0.48      1.49 o
   1   5  10       81.96       88.60      3.46 o
   2   5  10       31.55       27.39      2.30 o
   3   5  10        0.30       -0.13      1.48 o
   4   5  10        5.06        4.10      1.50 o
 -11   6  10        6.19        4.51      2.05 o
 -10   6  10        3.21        4.22      1.95 o
  -9   6  10        0.41        1.67      1.47 o
  -8   6  10        3.25        3.32      1.48 o
  -7   6  10       37.69       35.96      3.55 o
  -6   6  10        1.01       -0.49      1.67 o
  -5   6  10       45.08       42.44      2.97 o
  -4   6  10       18.26       17.70      2.31 o
  -3   6  10        0.51       -0.59      1.25 o
  -2   6  10        0.11       -0.36      1.20 o
  -1   6  10        0.37       -1.88      1.25 o
   0   6  10      103.90      109.89      3.75 o
   1   6  10        2.40        7.41      1.82 o
   2   6  10       22.09       19.12      2.79 o
  -9   7  10        0.15       -3.00      2.08 o
  -8   7  10        9.96       11.84      3.06 o
  -7   7  10        0.01        0.75      2.14 o
  -6   7  10        2.05        6.12      2.43 o
  -5   7  10        1.11       -0.52      4.28 o
  -4   7  10        0.82       -0.12      2.83 o
  -3   7  10        2.47        2.41      1.73 o
  -2   7  10        1.60        1.21      1.76 o
  -1   7  10        3.48        0.60      1.93 o
   0   7  10        0.73        4.04      2.09 o
 -15   1  11        6.49        7.01      2.08 o
 -14   1  11        0.00        0.63      1.18 o
 -13   1  11       10.26        6.73      1.12 o
 -12   1  11        0.07       -0.93      0.62 o
 -11   1  11        4.38        3.43      0.72 o
 -10   1  11        6.55        4.70      0.68 o
  -9   1  11        2.78        3.60      0.63 o
  -8   1  11        0.11        0.84      0.51 o
  -7   1  11       70.13       70.08      1.84 o
  -6   1  11        2.87        0.86      0.84 o
  -5   1  11      124.72      131.42      2.85 o
  -4   1  11      310.86      321.47      4.85 o
  -3   1  11       22.80       25.78      1.55 o
  -2   1  11      170.75      164.77      2.09 o
  -1   1  11       95.52       88.92      1.94 o
   0   1  11        3.92        3.13      0.65 o
   1   1  11       29.71       28.71      1.26 o
   2   1  11        5.25        7.90      0.88 o
   3   1  11        0.14        0.98      0.70 o
   4   1  11       60.17       57.44      2.24 o
   5   1  11       51.30       50.17      2.22 o
 -14   2  11        0.83        1.24      1.74 o
 -13   2  11        0.00        0.74      1.40 o
 -12   2  11        3.32        2.43      0.80 o
 -11   2  11        0.44        1.42      0.70 o
 -10   2  11       14.84       19.28      1.09 o
  -9   2  11        3.31        1.11      0.53 o
  -8   2  11        0.20        0.33      0.50 o
  -7   2  11       28.38       31.91      2.67 o
  -6   2  11        3.08        1.68      1.27 o
  -5   2  11       68.99       65.50      2.28 o
  -4   2  11       19.48       16.64      1.04 o
  -3   2  11       70.90       69.56      1.85 o
  -2   2  11      262.25      257.53      3.66 o
  -1   2  11      138.86      143.05      2.74 o
   0   2  11       55.39       58.12      1.69 o
   1   2  11      286.17      270.58      3.73 o
   2   2  11       43.39       45.55      1.84 o
   3   2  11       36.16       33.61      1.87 o
   4   2  11       14.68       15.04      1.56 o
   5   2  11       21.92       22.33      1.94 o
 -14   3  11        0.70        3.45      1.53 o
 -13   3  11       13.65       17.30      1.84 o
 -12   3  11        0.00        0.60      0.81 o
 -11   3  11        3.49        3.92      0.90 o
 -10   3  11        1.00        1.14      1.00 o
  -9   3  11        7.36        6.37      1.14 o
  -8   3  11        0.00        1.69      0.95 o
  -7   3  11       76.37       72.77      2.12 o
  -6   3  11       11.07        9.17      0.87 o
  -5   3  11       30.95       34.00      1.27 o
  -4   3  11       88.92       94.20      2.71 o
  -3   3  11       50.40       55.49      1.95 o
  -2   3  11      296.64      303.21      4.15 o
  -1   3  11      191.60      202.19      3.35 o
   0   3  11       26.73       28.18      1.52 o
   1   3  11       13.56       12.72      1.45 o
   2   3  11        3.56        1.68      1.05 o
   3   3  11        6.65        6.06      1.24 o
   4   3  11       22.71       21.22      1.74 o
   5   3  11        4.36        4.72      1.57 o
 -13   4  11        7.09        9.76      1.63 o
 -12   4  11        0.38        3.33      2.77 o
 -11   4  11        1.33        1.36      1.94 o
 -10   4  11        8.97        7.90      1.84 o
  -9   4  11       31.58       36.37      2.59 o
  -8   4  11        1.29        0.46      1.43 o
  -7   4  11       38.44       32.02      1.54 o
  -6   4  11        1.03        0.55      0.77 o
  -5   4  11       56.03       57.20      1.85 o
  -4   4  11       44.06       47.24      2.05 o
  -3   4  11        0.55        0.54      0.96 o
  -2   4  11       72.34       71.30      2.51 o
  -1   4  11        1.21        1.39      1.08 o
   0   4  11      168.77      175.26      3.80 o
   1   4  11       24.55       24.09      2.10 o
   2   4  11        7.84       10.12      1.96 o
   3   4  11        0.04       -0.07      1.47 o
   4   4  11        1.15        1.78      1.57 o
 -12   5  11        0.56        1.52      1.81 o
 -11   5  11        0.02       -1.03      1.62 o
 -10   5  11        2.68        3.02      1.71 o
  -9   5  11        3.82        5.66      1.97 o
  -8   5  11        6.36        5.90      1.88 o
  -7   5  11        0.02        0.17      1.63 o
  -6   5  11       19.28       18.06      2.24 o
  -5   5  11        8.26       10.34      1.35 o
  -4   5  11       79.90       95.87      3.27 o
  -3   5  11       24.51       20.33      1.92 o
  -2   5  11       36.77       41.04      2.58 o
  -1   5  11       25.57       23.71      2.17 o
   0   5  11       16.35       20.82      2.11 o
   1   5  11       13.13       15.31      1.95 o
   2   5  11        0.13        2.64      1.61 o
   3   5  11        0.86        3.39      1.67 o
 -10   6  11        0.38       -0.39      1.81 o
  -9   6  11        0.16        1.84      1.84 o
  -8   6  11        0.50       -0.23      1.76 o
  -7   6  11        1.47        3.45      1.81 o
  -6   6  11        1.45       -0.64      1.67 o
  -5   6  11       10.52       15.30      2.25 o
  -4   6  11       72.92       79.40      3.52 o
  -3   6  11        9.77       12.90      2.18 o
  -2   6  11        0.76        0.77      2.25 o
  -1   6  11        3.16        2.84      1.65 o
   0   6  11       52.63       66.30      3.32 o
   1   6  11       20.42       18.51      2.22 o
  -8   7  11        1.12        1.10      2.37 o
  -7   7  11        0.19        0.22      1.75 o
  -6   7  11        1.34        0.59      1.87 o
  -5   7  11        1.65       -1.00      3.21 o
  -4   7  11       10.55       10.33      1.78 o
  -3   7  11       13.89       10.62      1.80 o
  -2   7  11        1.61        3.35      2.60 o
 -15   0  12        8.42        9.18      2.57 o
 -14   0  12        6.11       15.70      2.26 o
 -13   0  12        0.56       -0.51      1.28 o
 -12   0  12        7.15        8.86      1.56 o
 -11   0  12        0.01       -0.73      1.06 o
 -10   0  12       85.52       78.38      2.14 o
  -9   0  12        0.24        0.62      0.61 o
  -8   0  12        9.36       14.49      1.79 o
  -7   0  12       72.20       80.19      3.06 o
  -6   0  12      187.46      187.82      4.77 o
  -5   0  12       16.78       11.59      1.88 o
  -4   0  12        8.70       18.08      1.91 o
  -3   0  12       14.61       10.40      1.64 o
  -2   0  12      132.38      121.60      2.85 o
  -1   0  12       29.64       34.99      1.90 o
   0   0  12       68.62       61.46      2.66 o
   1   0  12       27.04       36.36      1.89 o
   2   0  12      179.30      185.97      3.87 o
   3   0  12       31.88       36.26      2.11 o
   4   0  12       64.49       60.20      2.76 o
   5   0  12       94.95       96.26      8.35 o
 -15   1  12        9.48        7.90      2.02 o
 -14   1  12        2.90        2.73      1.17 o
 -13   1  12       10.09       12.27      1.63 o
 -12   1  12        1.12        1.42      0.89 o
 -11   1  12        3.48        1.99      0.77 o
 -10   1  12        5.11        2.50      0.61 o
  -9   1  12       60.45       58.14      2.39 o
  -8   1  12       26.82       22.45      0.91 o
  -7   1  12       17.57       16.01      1.10 o
  -6   1  12        0.97       -1.80      1.20 o
  -5   1  12       21.91       14.26      1.47 o
  -4   1  12     2451.99     2483.46     39.27 o
  -3   1  12      201.30      206.67      3.55 o
  -2   1  12       26.29       32.23      1.27 o
  -1   1  12       61.97       59.16      1.65 o
   0   1  12       16.02       15.12      1.01 o
   1   1  12       72.18       54.76      1.65 o
   2   1  12      110.72       98.62      2.20 o
   3   1  12       21.45       20.83      1.33 o
   4   1  12        1.45        0.13      0.96 o
 -14   2  12       23.01       26.65      2.32 o
 -13   2  12        0.02        0.13      1.01 o
 -12   2  12        0.06        0.51      0.81 o
 -11   2  12        0.65        0.85      0.73 o
 -10   2  12        8.36        5.77      0.78 o
  -9   2  12       25.07       17.67      1.01 o
  -8   2  12        0.21       -1.07      1.52 o
  -7   2  12        2.37        0.61      1.22 o
  -6   2  12       16.45       17.32      1.87 o
  -5   2  12        7.38        8.38      1.44 o
  -4   2  12       19.13       21.43      1.63 o
  -3   2  12       15.99       16.85      1.08 o
  -2   2  12      143.17      137.77      2.83 o
  -1   2  12        1.55        0.75      0.75 o
   0   2  12        3.22        5.12      1.01 o
   1   2  12       31.68       29.45      1.54 o
   2   2  12        0.29        0.10      0.99 o
   3   2  12       11.72        8.59      1.35 o
   4   2  12        0.30       -0.83      1.11 o
 -14   3  12        0.29        2.16      1.96 o
 -13   3  12        3.11        1.78      1.28 o
 -12   3  12        0.14        0.58      0.71 o
 -11   3  12        1.49       -0.66      0.74 o
 -10   3  12        0.13       -0.49      1.75 o
  -9   3  12        0.03        0.12      1.65 o
  -8   3  12        0.08        1.01      2.51 o
  -7   3  12        2.87        1.64      2.20 o
  -6   3  12        4.58        6.24      1.38 o
  -5   3  12      261.76      258.55      7.74 o
  -4   3  12       40.18       37.14      1.62 o
  -3   3  12      123.85      136.27      4.75 o
  -2   3  12        2.92        3.47      1.13 o
  -1   3  12       50.23       51.83      2.48 o
   0   3  12       27.49       34.03      2.05 o
   1   3  12       19.81       14.16      2.13 o
   2   3  12        0.76       -0.10      1.06 o
   3   3  12        5.10        8.35      1.58 o
   4   3  12        1.23        2.77      1.72 o
 -13   4  12        0.32        3.50      4.97 o
 -12   4  12        0.70        4.74      4.28 o
 -11   4  12        4.11       -1.85      3.76 o
 -10   4  12        2.27       -0.87      3.81 o
  -9   4  12       13.26       10.98      4.22 o
  -8   4  12        3.45        5.15      1.52 o
  -7   4  12        5.14        7.59      1.70 o
  -6   4  12        8.74        7.72      1.89 o
  -5   4  12        2.09        1.40      1.21 o
  -4   4  12       13.46       10.95      1.46 o
  -3   4  12        0.22        1.36      1.10 o
  -2   4  12       13.94       14.68      1.50 o
  -1   4  12       23.57       23.42      2.01 o
   0   4  12        5.88        5.54      2.26 o
   1   4  12       26.89       31.26      3.27 o
   2   4  12       20.92       17.83      2.84 o
   3   4  12       51.63       52.46      3.74 o
 -12   5  12        5.43        0.87      4.28 o
 -11   5  12        0.65        1.50      4.33 o
 -10   5  12        0.13       -0.84      1.62 o
  -9   5  12       12.79       12.65      2.60 o
  -8   5  12        7.32        9.88      2.43 o
  -7   5  12       31.18       28.24      2.98 o
  -6   5  12        2.26        3.84      1.35 o
  -5   5  12       20.33       21.75      1.98 o
  -4   5  12        0.81        1.05      1.24 o
  -3   5  12        0.19        0.44      2.57 o
  -2   5  12        2.21        3.19      2.72 o
  -1   5  12        2.69        4.38      1.61 o
   0   5  12       26.46       29.52      2.41 o
   1   5  12        0.03       -1.65      1.81 o
   2   5  12        2.61        5.43      2.51 o
 -10   6  12       18.27       20.92      3.06 o
  -9   6  12        0.02       -2.64      1.76 o
  -8   6  12        0.06       -1.18      1.72 o
  -7   6  12        0.51       -1.31      1.78 o
  -6   6  12        0.00       -0.24      1.51 o
  -5   6  12       25.64       24.19      5.00 o
  -4   6  12        0.27        1.81      1.77 o
  -3   6  12        0.41       -0.05      4.77 o
  -2   6  12        4.35        6.18      2.14 o
  -1   6  12        0.60       -0.59      1.58 o
   0   6  12       15.17       15.29      3.33 o
 -14   1  13        0.12        0.09      1.68 o
 -13   1  13        0.65        1.49      1.21 o
 -12   1  13        2.99        4.05      0.95 o
 -11   1  13        3.63        3.51      0.94 o
 -10   1  13        3.17        4.86      0.92 o
  -9   1  13       15.48       14.41      1.16 o
  -8   1  13        0.99       -0.35      0.65 o
  -7   1  13        0.82       -0.47      0.80 o
  -6   1  13       94.18      106.70      2.24 o
  -5   1  13       97.97       94.16      2.18 o
  -4   1  13       57.11       57.94      1.85 o
  -3   1  13       10.01       10.92      1.13 o
  -2   1  13        4.52        4.12      0.76 o
  -1   1  13      127.45      122.58      2.48 o
   0   1  13        7.12        8.03      0.90 o
   1   1  13       10.67        9.72      1.21 o
   2   1  13       48.91       45.01      1.91 o
   3   1  13       39.33       41.38      2.84 o
 -14   2  13        2.94        4.32      1.21 o
 -13   2  13        0.00       -0.33      0.86 o
 -12   2  13        4.57        6.00      1.63 o
 -11   2  13        2.88        3.01      0.80 o
 -10   2  13        1.17        0.06      0.59 o
  -9   2  13       42.19       36.06      3.17 o
  -8   2  13        6.26        0.13      1.72 o
  -7   2  13      115.55      112.64      5.78 o
  -6   2  13       97.44      106.96      2.88 o
  -5   2  13       20.53       25.85      1.75 o
  -4   2  13       29.57       25.52      1.81 o
  -3   2  13       78.25       83.64      5.37 o
  -2   2  13       20.52       23.45      2.64 o
  -1   2  13        1.17        0.35      1.15 o
   0   2  13       16.05       14.46      1.60 o
   1   2  13        0.55        1.64      1.08 o
   2   2  13       14.95       16.17      1.80 o
   3   2  13       11.86       11.27      2.00 o
 -13   3  13        0.86        1.76      1.59 o
 -12   3  13        0.64        4.78      1.82 o
 -11   3  13        8.66        2.08      4.04 o
 -10   3  13        5.96       13.69      4.28 o
  -9   3  13       35.66       32.60      4.30 o
  -8   3  13        1.04        0.58      1.85 o
  -7   3  13       79.65       79.78      4.28 o
  -6   3  13      131.72      146.66     12.13 o
  -5   3  13      147.29      149.53      5.52 o
  -4   3  13       37.60       32.59      3.03 o
  -3   3  13        9.72       10.09      2.37 o
  -2   3  13       25.90       24.31      2.77 o
  -1   3  13      101.86      108.40      4.77 o
   0   3  13        0.23       -1.03      1.75 o
   1   3  13        2.52       -0.05      1.51 o
   2   3  13       27.88       27.35      2.42 o
 -12   4  13        0.79        2.48      4.33 o
 -11   4  13        1.04        0.17      3.99 o
 -10   4  13        3.53        3.58      4.04 o
  -9   4  13       25.74       27.10      4.97 o
  -8   4  13       32.28       32.64      5.03 o
  -7   4  13       10.94        9.42      4.10 o
  -6   4  13        0.05       -1.04      3.47 o
  -5   4  13        0.19        0.12      3.29 o
  -4   4  13       28.85       30.10      4.28 o
  -3   4  13        6.31        4.16      3.24 o
  -2   4  13       13.78       17.16      3.81 o
  -1   4  13       30.99       31.87      3.32 o
   0   4  13        4.91        3.00      2.21 o
   1   4  13        5.97        5.07      2.34 o
 -11   5  13        0.02       -2.54      4.28 o
 -10   5  13        0.26       -4.45      4.16 o
  -9   5  13        1.22       -3.52      3.99 o
  -8   5  13        4.32        6.41      3.99 o
  -7   5  13       75.95       93.59      6.76 o
  -6   5  13       28.26       16.12      4.16 o
  -5   5  13        4.78        5.66      3.58 o
  -4   5  13        7.02        7.63      3.64 o
  -3   5  13        2.32        0.98      3.18 o
  -2   5  13       54.84       48.82      5.14 o
  -1   5  13        0.21        1.02      2.20 o
   0   5  13        9.78       13.20      3.78 o
  -9   6  13       10.45        7.05      4.45 o
  -8   6  13       15.17       16.93      2.55 o
  -7   6  13        0.21       -0.82      4.56 o
  -6   6  13        1.99        2.97      1.90 o
  -5   6  13        0.90        3.62      1.90 o
  -4   6  13        9.76       14.10      3.78 o
  -3   6  13        2.19        2.97      1.89 o
  -2   6  13        1.32        2.37      3.29 o
 -14   0  14        2.10        2.13      1.42 o
 -13   0  14        0.00       -1.78      1.18 o
 -12   0  14        4.17        4.71      1.42 o
 -11   0  14       99.86      104.19      3.30 o
 -10   0  14       21.70       13.81      2.06 o
  -9   0  14        0.56        3.84      1.52 o
  -8   0  14        7.68        0.83      1.49 o
  -7   0  14        0.48       -2.15      1.43 o
  -6   0  14      804.80      775.72     18.86 o
  -5   0  14       95.08      101.48      9.13 o
  -4   0  14       22.22       20.51      2.09 o
  -3   0  14       98.12       89.77      3.56 o
  -2   0  14       24.72       28.92      2.74 o
  -1   0  14       33.46       35.96      2.79 o
   0   0  14       96.49       85.82      3.83 o
   1   0  14       61.83       56.31      3.59 o
   2   0  14       10.57       16.97      2.39 o
 -14   1  14        0.94        0.58      0.96 o
 -13   1  14        0.36        0.45      0.88 o
 -12   1  14        4.36        2.58      0.90 o
 -11   1  14        6.41        6.19      1.02 o
 -10   1  14       11.61        8.61      1.02 o
  -9   1  14       37.22       30.23      1.56 o
  -8   1  14        0.67        0.50      0.76 o
  -7   1  14       45.63       49.69      1.85 o
  -6   1  14       46.11       47.42      1.75 o
  -5   1  14        0.87        1.03      0.82 o
  -4   1  14       34.26       33.81      1.61 o
  -3   1  14       15.04       14.61      1.29 o
  -2   1  14        0.19        1.86      1.32 o
  -1   1  14        0.00       -1.33      0.89 o
   0   1  14        7.41        6.12      1.36 o
   1   1  14       10.89       10.89      1.32 o
   2   1  14       12.23       12.43      1.60 o
 -13   2  14        0.12        0.31      1.05 o
 -12   2  14       16.69       18.45      1.21 o
 -11   2  14       35.11       33.86      1.39 o
 -10   2  14        8.60        7.60      2.23 o
  -9   2  14        1.44        1.84      1.92 o
  -8   2  14        8.87        8.13      2.31 o
  -7   2  14       20.42       23.17      5.14 o
  -6   2  14      186.48      197.73      6.10 o
  -5   2  14       81.05       87.86      5.75 o
  -4   2  14       18.10       19.01      2.53 o
  -3   2  14        3.07        0.93      1.71 o
  -2   2  14        5.69        6.03      1.93 o
  -1   2  14        5.80        4.34      1.40 o
   0   2  14        0.00        0.18      1.26 o
   1   2  14        2.81        3.80      2.13 o
   2   2  14        0.09       -2.34      1.89 o
 -13   3  14       10.30       16.56      2.56 o
 -12   3  14        1.93       -3.18      4.04 o
 -11   3  14        2.15        3.81      4.16 o
 -10   3  14        2.46        4.85      4.10 o
  -9   3  14        1.16       -0.20      2.00 o
  -8   3  14        1.28       -1.15      2.54 o
  -7   3  14        9.70       11.16      2.92 o
  -6   3  14      108.83      130.96      5.14 o
  -5   3  14        2.32        0.62      1.92 o
  -4   3  14        6.05        9.57      2.40 o
  -3   3  14        7.15        5.66      4.04 o
  -2   3  14       24.27       22.59      4.28 o
  -1   3  14       23.96       21.46      2.93 o
   0   3  14        0.17       -0.61      1.96 o
   1   3  14        6.15        5.28      1.88 o
 -12   4  14       12.05        4.33      4.56 o
 -11   4  14        1.99        0.64      4.10 o
 -10   4  14        0.57       -5.63      3.76 o
  -9   4  14        0.43       -1.16      3.93 o
  -8   4  14        2.26        0.87      3.87 o
  -7   4  14       21.10       12.36      4.33 o
  -6   4  14        0.01        2.25      3.47 o
  -5   4  14       32.87       33.62      4.91 o
  -4   4  14        5.90        6.30      3.58 o
  -3   4  14       13.15       16.29      4.04 o
  -2   4  14       11.54        7.86      3.70 o
  -1   4  14        9.73       11.29      2.73 o
   0   4  14       19.29       24.67      4.68 o
 -10   5  14        0.53        4.39      4.39 o
  -9   5  14        8.42        9.07      4.45 o
  -8   5  14        2.12        1.16      4.16 o
  -7   5  14        0.10       -1.50      3.76 o
  -6   5  14        7.76        3.29      4.04 o
  -5   5  14        0.65        2.08      3.70 o
  -4   5  14       13.85       10.17      3.99 o
  -3   5  14        2.87       -1.33      3.24 o
  -2   5  14        1.33       -2.48      3.12 o
 -13   1  15        0.06       -0.29      0.85 o
 -12   1  15        0.54        2.37      0.94 o
 -11   1  15        2.83        1.47      0.85 o
 -10   1  15        2.62        2.71      1.05 o
  -9   1  15        0.18       -0.15      0.71 o
  -8   1  15        6.71        4.64      0.97 o
  -7   1  15        5.87        5.10      1.01 o
  -6   1  15        4.14        6.15      0.99 o
  -5   1  15        0.20       -0.91      0.89 o
  -4   1  15       30.09       34.21      1.68 o
  -3   1  15       15.66       19.48      1.58 o
  -2   1  15        0.92        1.05      1.19 o
  -1   1  15        5.41        3.57      1.13 o
   0   1  15        2.85        3.24      1.23 o
   1   1  15        0.66       -0.52      1.14 o
 -13   2  15        1.22        2.10      0.87 o
 -12   2  15        9.57        9.21      1.36 o
 -11   2  15        0.72       -0.26      2.48 o
 -10   2  15        3.16        2.22      1.92 o
  -9   2  15        2.49       -2.35      1.56 o
  -8   2  15       47.80       50.08      4.07 o
  -7   2  15       31.40       24.28      6.30 o
  -6   2  15       27.60       21.48      2.71 o
  -5   2  15        2.44        4.95      1.97 o
  -4   2  15        0.08        0.10      1.59 o
  -3   2  15        2.50        2.76      2.25 o
  -2   2  15        4.22        2.82      1.94 o
  -1   2  15       23.18       28.94      2.49 o
   0   2  15       43.41       45.63      2.93 o
 -12   3  15        0.85        3.99      4.45 o
 -11   3  15        5.56        2.43      4.22 o
 -10   3  15        0.06       -4.56      3.87 o
  -9   3  15        0.42       -0.12      3.93 o
  -8   3  15       31.17       35.44      5.40 o
  -7   3  15        0.81       -2.34      3.06 o
  -6   3  15        0.08        1.99      3.29 o
  -5   3  15        0.04       -1.07      1.88 o
  -4   3  15        2.45        3.48      1.93 o
  -3   3  15        0.37        2.25      3.35 o
  -2   3  15        0.27        0.12      3.41 o
  -1   3  15       19.56       21.90      4.39 o
 -11   4  15        0.03       -1.39      4.22 o
 -10   4  15        1.43       -5.43      3.99 o
  -9   4  15       34.51       39.23      5.60 o
  -8   4  15        8.63        6.87      4.22 o
  -7   4  15       11.90       12.54      4.28 o
  -6   4  15        1.57        1.44      3.64 o
  -5   4  15        1.61       -1.21      3.52 o
  -4   4  15        0.03        2.60      3.64 o
  -3   4  15        0.04        0.06      3.41 o
  -2   4  15        0.66        0.64      3.35 o
  -8   5  15       11.60       13.35      4.62 o
  -7   5  15       26.17       26.58      5.14 o
  -6   5  15        9.11       13.35      4.39 o
  -5   5  15        2.81        0.35      3.81 o
 -12   0  16        1.76        2.91      1.60 o
 -11   0  16        3.00        2.94      1.25 o
 -10   0  16        1.68        0.55      1.40 o
  -9   0  16       12.97       10.25      1.91 o
  -8   0  16        3.68        2.05      1.41 o
  -7   0  16        0.42       -0.08      1.96 o
  -6   0  16       19.17       24.36      2.33 o
  -5   0  16        0.19        0.68      1.27 o
  -4   0  16        4.68        4.46      3.03 o
  -3   0  16       12.62       18.61      3.99 o
  -2   0  16        3.66        5.57      1.91 o
  -1   0  16       20.22       22.76      5.11 o
 -12   1  16        3.62        1.86      0.92 o
 -11   1  16        8.81        5.57      1.07 o
 -10   1  16        0.02        0.03      0.70 o
  -9   1  16        0.15        0.00      0.68 o
  -8   1  16       10.95        6.11      1.00 o
  -7   1  16       13.83       14.81      1.21 o
  -6   1  16        1.16        0.19      1.14 o
  -5   1  16        0.22       -1.16      0.77 o
  -4   1  16       31.49       35.08      1.77 o
  -3   1  16       15.21       16.10      1.45 o
  -2   1  16        0.04       -1.44      0.96 o
  -1   1  16       40.63       46.66      2.22 o
 -12   2  16        0.81       -0.52      2.05 o
 -11   2  16        0.81        1.46      2.11 o
 -10   2  16        0.52        3.16      2.00 o
  -9   2  16        1.25        0.17      1.76 o
  -8   2  16       30.85       30.81      5.11 o
  -7   2  16        0.72        3.09      2.86 o
  -6   2  16       10.41        9.42      2.40 o
  -5   2  16        1.38       -1.88      1.65 o
  -4   2  16        0.03       -0.78      1.59 o
  -3   2  16        0.72       -1.20      1.79 o
  -2   2  16        0.05       -2.39      1.72 o
 -11   3  16        0.30       -5.03      4.10 o
 -10   3  16        0.04       -1.56      4.10 o
  -9   3  16        0.48       -3.58      3.87 o
  -8   3  16        1.05        4.74      4.16 o
  -7   3  16       50.10       41.94      5.49 o
  -6   3  16        5.94        9.24      4.22 o
  -5   3  16        1.09        1.73      3.70 o
  -4   3  16        4.21        6.76      3.81 o
  -3   3  16        5.68        2.83      3.76 o
  -9   4  16        2.70        4.51      4.45 o
  -7   4  16        2.42       -1.62      3.87 o
  -6   4  16        4.18        3.81      3.99 o
  -5   4  16        0.63        3.35      3.87 o
 -11   1  17        0.23       -0.08      0.76 o
 -10   1  17        0.30       -0.74      0.69 o
  -9   1  17        1.53        2.40      0.71 o
  -8   1  17        4.11        1.86      0.95 o
  -7   1  17        0.19        0.09      0.92 o
  -6   1  17        7.05        7.47      1.17 o
  -5   1  17        1.74        1.25      0.91 o
  -4   1  17        1.43       -0.80      1.33 o
  -3   1  17        4.10        2.59      1.70 o
 -10   2  17        1.49       -2.48      1.68 o
  -9   2  17        1.36        0.25      1.81 o
  -8   2  17        0.11        0.75      1.85 o
  -7   2  17        6.59        7.45      2.27 o
  -6   2  17        0.16        0.00      3.96 o
  -5   2  17        6.09        2.39      3.26 o
  -4   2  17        1.03       -2.64      1.76 o
  -8   3  17        4.18        4.45      4.39 o
  -7   3  17        0.63        0.75      4.04 o
  -6   3  17        1.08        3.93      3.99 o
  -8   0  18       21.42       20.26      2.63 o
  -7   0  18        0.89        1.33      1.40 o
 
